# Supplementary material for: Random forests for feature selection in QSPR Models - an application for predicting standard enthalpy of formation of hydrocarbons
Source: J Cheminform. 2013 Feb 11;5:9. doi: 10.1186/1758-2946-5-9 (PMC3599435; doi:10.1186/1758-2946-5-9)
Supplement: Additional file 1 — List of descriptors selected using different selection/reduction methods: principal components analysis, genetic algorithms and variable importance calculated by random forests. For principal components analysis, the list of variables and respective factor loadings are presented for the ten fist principal components (PC1 – PC10) , which are enough to explain 70.87% of the variance in the original dataset. For genetic algorithms, the number of times that each variable is selected in a total of 10 runs is presented. For variable importance calculated by random forests, a list of the variables is presented, along with their average and standard deviation of the importance score in the ten runs (ordered according to the average variable importance score). [file 1758-2946-5-9-S1.xlsx]

## Sheet: Molecular Descriptors
Abbreviation	Name
MW	molecular weight
AMW	average molecular weight
Sv	sum of atomic van der Waals volumes (scaled on Carbon atom)
Se	sum of atomic Sanderson electronegativities (scaled on Carbon atom)
Sp	sum of atomic polarizabilities (scaled on Carbon atom)
Ss	sum of Kier-Hall electrotopological states
Mv	mean atomic van der Waals volume (scaled on Carbon atom)
Me	mean atomic Sanderson electronegativity (scaled on Carbon atom)
Mp	mean atomic polarizability (scaled on Carbon atom)
Ms	mean electrotopological state
nAT	number of atoms
nSK	number of non-H atoms
nBT	number of bonds
nBO	number of non-H bonds
nBM	number of multiple bonds
SCBO	sum of conventional bond orders (H-depleted)
ARR	aromatic ratio
nCIC	number of rings
nCIR	number of circuits
RBN	number of rotatable bonds
RBF	rotatable bond fraction
nDB	number of double bonds
nTB	number of triple bonds
nAB	number of aromatic bonds
nH	number of Hydrogen atoms
nC	number of Carbon atoms
nN	number of Nitrogen atoms
nO	number of Oxygen atoms
nP	number of Phosphorous atoms
nS	number of Sulfur atoms
nF	number of Fluorine atoms
nCL	number of Chlorine atoms
nBR	number of Bromine atoms
nI	number of Iodine atoms
nB	number of Boron atoms
nHM	number of heavy atoms
nX	number of halogen atoms
nR03	number of 3-membered rings
nR04	number of 4-membered rings
nR05	number of 5-membered rings
nR06	number of 6-membered rings
nR07	number of 7-membered rings
nR08	number of 8-membered rings
nR09	number of 9-membered rings
nR10	number of 10-membered rings
nR11	number of 11-membered rings
nR12	number of 12-membered rings
nBnz	number of benzene-like rings
ZM1	first Zagreb index M1
ZM1V	first Zagreb index by valence vertex degrees
ZM2	second Zagreb index M2
ZM2V	second Zagreb index by valence vertex degrees
Qindex	Quadratic index
SNar	Narumi simple topological index (log)
HNar	Narumi harmonic topological index
GNar	Narumi geometric topological index
Xt	Total structure connectivity index
Dz	Pogliani index
Ram	ramification index
Pol	polarity number
LPRS	log of product of row sums (PRS)
VDA	average vertex distance degree
MSD	mean square distance index (Balaban)
SMTI	Schultz Molecular Topological Index (MTI)
SMTIV	Schultz MTI by valence vertex degrees
GMTI	Gutman Molecular Topological Index
GMTIV	Gutman MTI by valence vertex degrees
Xu	Xu index
SPI	superpendentic index
W	Wiener W index
WA	mean Wiener index
Har	Harary H index
Har2	square reciprocal distance sum index
QW	quasi-Wiener index (Kirchhoff number)
TI1	first Mohar index TI1
TI2	second Mohar index TI2
STN	spanning tree number (log)
HyDp	hyper-distance-path index
RHyDp	reciprocal hyper-distance-path index
w	detour index
ww	hyper-detour index
Rww	reciprocal hyper-detour index
D/D	distance/detour index
Wap	all-path Wiener index
WhetZ	Wiener-type index from Z weighted distance matrix (Barysz matrix)
Whetm	Wiener-type index from mass weighted distance matrix
Whetv	Wiener-type index from van der Waals weighted distance matrix
Whete	Wiener-type index from electronegativity weighted distance matrix
Whetp	Wiener-type index from polarizability weighted distance matrix
J	Balaban distance connectivity index
JhetZ	Balaban-type index from Z weighted distance matrix (Barysz matrix)
Jhetm	Balaban-type index from mass weighted distance matrix
Jhetv	Balaban-type index from van der Waals weighted distance matrix
Jhete	Balaban-type index from electronegativity weighted distance matrix
Jhetp	Balaban-type index from polarizability weighted distance matrix
MAXDN	maximal electrotopological negative variation
MAXDP	maximal electrotopological positive variation
DELS	molecular electrotopological variation
TIE	E-state topological parameter
S0K	Kier symmetry index
S1K	1-path Kier alpha-modified shape index
S2K	2-path Kier alpha-modified shape index
S3K	3-path Kier alpha-modified shape index
PHI	Kier flexibility index
BLI	Kier benzene-likeliness index
PW2	path/walk 2 - Randic shape index
PW3	path/walk 3 - Randic shape index
PW4	path/walk 4 - Randic shape index
PW5	path/walk 5 - Randic shape index
PJI2	2D Petitjean shape index
CSI	eccentric connectivity index
ECC	eccentricity
AECC	average eccentricity
DECC	eccentric
MDDD	mean distance degree deviation
UNIP	unipolarity
CENT	centralization
VAR	variation
BAC	Balaban centric index
Lop	Lopping centric index
ICR	radial centric information index
D/Dr03	distance/detour ring index of order 3
D/Dr04	distance/detour ring index of order 4
D/Dr05	distance/detour ring index of order 5
D/Dr06	distance/detour ring index of order 6
D/Dr07	distance/detour ring index of order 7
D/Dr08	distance/detour ring index of order 8
D/Dr09	distance/detour ring index of order 9
D/Dr10	distance/detour ring index of order 10
D/Dr11	distance/detour ring index of order 11
D/Dr12	distance/detour ring index of order 12
T(N..N)	sum of topological distances between N..N
T(N..O)	sum of topological distances between N..O
T(N..S)	sum of topological distances between N..S
T(N..P)	sum of topological distances between N..P
T(N..F)	sum of topological distances between N..F
T(N..Cl)	sum of topological distances between N..Cl
T(N..Br)	sum of topological distances between N..Br
T(N..I)	sum of topological distances between N..I
T(O..O)	sum of topological distances between O..O
T(O..S)	sum of topological distances between O..S
T(O..P)	sum of topological distances between O..P
T(O..F)	sum of topological distances between O..F
T(O..Cl)	sum of topological distances between O..Cl
T(O..Br)	sum of topological distances between O..Br
T(O..I)	sum of topological distances between O..I
T(S..S)	sum of topological distances between S..S
T(S..P)	sum of topological distances between S..P
T(S..F)	sum of topological distances between S..F
T(S..Cl)	sum of topological distances between S..Cl
T(S..Br)	sum of topological distances between S..Br
T(S..I)	sum of topological distances between S..I
T(P..P)	sum of topological distances between P..P
T(P..F)	sum of topological distances between P..F
T(P..Cl)	sum of topological distances between P..Cl
T(P..Br)	sum of topological distances between P..Br
T(P..I)	sum of topological distances between P..I
T(F..F)	sum of topological distances between F..F
T(F..Cl)	sum of topological distances between F..Cl
T(F..Br)	sum of topological distances between F..Br
T(F..I)	sum of topological distances between F..I
T(Cl..Cl)	sum of topological distances between Cl..Cl
T(Cl..Br)	sum of topological distances between Cl..Br
T(Cl..I)	sum of topological distances between Cl..I
T(Br..Br)	sum of topological distances between Br..Br
T(Br..I)	sum of topological distances between Br..I
T(I..I)	sum of topological distances between I..I
MWC01	molecular walk count of order 01 (number of non-H bonds, nBO)
MWC02	molecular walk count of order 02
MWC03	molecular walk count of order 03
MWC04	molecular walk count of order 04
MWC05	molecular walk count of order 05
MWC06	molecular walk count of order 06
MWC07	molecular walk count of order 07
MWC08	molecular walk count of order 08
MWC09	molecular walk count of order 09
MWC10	molecular walk count of order 10
TWC	total walk count
SRW01	self-returning walk count of order 01 (number of non-H atoms, nSK)
SRW02	self-returning walk count of order 02 (twice the number of non-H bonds)
SRW03	self-returning walk count of order 03
SRW04	self-returning walk count of order 04
SRW05	self-returning walk count of order 05
SRW06	self-returning walk count of order 06
SRW07	self-returning walk count of order 07
SRW08	self-returning walk count of order 08
SRW09	self-returning walk count of order 09
SRW10	self-returning walk count of order 10
MPC01	molecular path count of order 01 (number of non-H bonds, nBO)
MPC02	molecular path count of order 02 (Gordon-Scantlebury index)
MPC03	molecular path count of order 03
MPC04	molecular path count of order 04
MPC05	molecular path count of order 05
MPC06	molecular path count of order 06
MPC07	molecular path count of order 07
MPC08	molecular path count of order 08
MPC09	molecular path count of order 09
MPC10	molecular path count of order 10
piPC01	molecular multiple path count of order 01 (sum of conventional bond orders, SCBO)
piPC02	molecular multiple path count of order 02
piPC03	molecular multiple path count of order 03
piPC04	molecular multiple path count of order 04
piPC05	molecular multiple path count of order 05
piPC06	molecular multiple path count of order 06
piPC07	molecular multiple path count of order 07
piPC08	molecular multiple path count of order 08
piPC09	molecular multiple path count of order 09
piPC10	molecular multiple path count of order 10
TPC	total path count
piID	conventional bond-order ID number
PCR	ratio of multiple path count over path count
PCD	difference between multiple path count and path count
CID	Randic ID number
BID	Balaban ID number
X0	connectivity index chi-0
X1	connectivity index chi-1 (Randic connectivity index)
X2	connectivity index chi-2
X3	connectivity index chi-3
X4	connectivity index chi-4
X5	connectivity index chi-5
X0A	average connectivity index chi-0
X1A	average connectivity index chi-1
X2A	average connectivity index chi-2
X3A	average connectivity index chi-3
X4A	average connectivity index chi-4
X5A	average connectivity index chi-5
X0v	valence connectivity index chi-0
X1v	valence connectivity index chi-1
X2v	valence connectivity index chi-2
X3v	valence connectivity index chi-3
X4v	valence connectivity index chi-4
X5v	valence connectivity index chi-5
X0Av	average valence connectivity index chi-0
X1Av	average valence connectivity index chi-1
X2Av	average valence connectivity index chi-2
X3Av	average valence connectivity index chi-3
X4Av	average valence connectivity index chi-4
X5Av	average valence connectivity index chi-5
X0sol	solvation connectivity index chi-0
X1sol	solvation connectivity index chi-1
X2sol	solvation connectivity index chi-2
X3sol	solvation connectivity index chi-3
X4sol	solvation connectivity index chi-4
X5sol	solvation connectivity index chi-5
XMOD	modified Randic connectivity index
RDCHI	reciprocal distance Randic-type index
RDSQ	reciprocal distance squared Randic-type index
ISIZ	information index on molecular size
IAC	total information index of atomic composition
AAC	mean information index on atomic composition
IDE	mean information content on the distance equality
IDM	mean information content on the distance magnitude
IDDE	mean information content on the distance degree equality
IDDM	mean information content on the distance degree magnitude
IDET	total information content on the distance equality
IDMT	total information content on the distance magnitude
IVDE	mean information content on the vertex degree equality
IVDM	mean information content on the vertex degree magnitude
HVcpx	graph vertex complexity index
HDcpx	graph distance complexity index (log)
Uindex	Balaban U index
Vindex	Balaban V index
Xindex	Balaban X index
Yindex	Balaban Y index
IC0	information content index (neighborhood symmetry of 0-order)
TIC0	total information content index (neighborhood symmetry of 0-order)
SIC0	structural information content (neighborhood symmetry of 0-order)
CIC0	complementary information content (neighborhood symmetry of 0-order)
BIC0	bond information content (neighborhood symmetry of 0-order)
IC1	information content index (neighborhood symmetry of 1-order)
TIC1	total information content index (neighborhood symmetry of 1-order)
SIC1	structural information content (neighborhood symmetry of 1-order)
CIC1	complementary information content (neighborhood symmetry of 1-order)
BIC1	bond information content (neighborhood symmetry of 1-order)
IC2	information content index (neighborhood symmetry of 2-order)
TIC2	total information content index (neighborhood symmetry of 2-order)
SIC2	structural information content (neighborhood symmetry of 2-order)
CIC2	complementary information content (neighborhood symmetry of 2-order)
BIC2	bond information content (neighborhood symmetry of 2-order)
IC3	information content index (neighborhood symmetry of 3-order)
TIC3	total information content index (neighborhood symmetry of 3-order)
SIC3	structural information content (neighborhood symmetry of 3-order)
CIC3	complementary information content (neighborhood symmetry of 3-order)
BIC3	bond information content (neighborhood symmetry of 3-order)
IC4	information content index (neighborhood symmetry of 4-order)
TIC4	total information content index (neighborhood symmetry of 4-order)
SIC4	structural information content (neighborhood symmetry of 4-order)
CIC4	complementary information content (neighborhood symmetry of 4-order)
BIC4	bond information content (neighborhood symmetry of 4-order)
IC5	information content index (neighborhood symmetry of 5-order)
TIC5	total information content index (neighborhood symmetry of 5-order)
SIC5	structural information content (neighborhood symmetry of 5-order)
CIC5	complementary information content (neighborhood symmetry of 5-order)
BIC5	bond information content (neighborhood symmetry of 5-order)
ATS1m	Broto-Moreau autocorrelation of a topological structure - lag 1 / weighted by atomic masses
ATS2m	Broto-Moreau autocorrelation of a topological structure - lag 2 / weighted by atomic masses
ATS3m	Broto-Moreau autocorrelation of a topological structure - lag 3 / weighted by atomic masses
ATS4m	Broto-Moreau autocorrelation of a topological structure - lag 4 / weighted by atomic masses
ATS5m	Broto-Moreau autocorrelation of a topological structure - lag 5 / weighted by atomic masses
ATS6m	Broto-Moreau autocorrelation of a topological structure - lag 6 / weighted by atomic masses
ATS7m	Broto-Moreau autocorrelation of a topological structure - lag 7 / weighted by atomic masses
ATS8m	Broto-Moreau autocorrelation of a topological structure - lag 8 / weighted by atomic masses
ATS1v	Broto-Moreau autocorrelation of a topological structure - lag 1 / weighted by atomic van der Waals volumes
ATS2v	Broto-Moreau autocorrelation of a topological structure - lag 2 / weighted by atomic van der Waals volumes
ATS3v	Broto-Moreau autocorrelation of a topological structure - lag 3 / weighted by atomic van der Waals volumes
ATS4v	Broto-Moreau autocorrelation of a topological structure - lag 4 / weighted by atomic van der Waals volumes
ATS5v	Broto-Moreau autocorrelation of a topological structure - lag 5 / weighted by atomic van der Waals volumes
ATS6v	Broto-Moreau autocorrelation of a topological structure - lag 6 / weighted by atomic van der Waals volumes
ATS7v	Broto-Moreau autocorrelation of a topological structure - lag 7 / weighted by atomic van der Waals volumes
ATS8v	Broto-Moreau autocorrelation of a topological structure - lag 8 / weighted by atomic van der Waals volumes
ATS1e	Broto-Moreau autocorrelation of a topological structure - lag 1 / weighted by atomic Sanderson electronegativities
ATS2e	Broto-Moreau autocorrelation of a topological structure - lag 2 / weighted by atomic Sanderson electronegativities
ATS3e	Broto-Moreau autocorrelation of a topological structure - lag 3 / weighted by atomic Sanderson electronegativities
ATS4e	Broto-Moreau autocorrelation of a topological structure - lag 4 / weighted by atomic Sanderson electronegativities
ATS5e	Broto-Moreau autocorrelation of a topological structure - lag 5 / weighted by atomic Sanderson electronegativities
ATS6e	Broto-Moreau autocorrelation of a topological structure - lag 6 / weighted by atomic Sanderson electronegativities
ATS7e	Broto-Moreau autocorrelation of a topological structure - lag 7 / weighted by atomic Sanderson electronegativities
ATS8e	Broto-Moreau autocorrelation of a topological structure - lag 8 / weighted by atomic Sanderson electronegativities
ATS1p	Broto-Moreau autocorrelation of a topological structure - lag 1 / weighted by atomic polarizabilities
ATS2p	Broto-Moreau autocorrelation of a topological structure - lag 2 / weighted by atomic polarizabilities
ATS3p	Broto-Moreau autocorrelation of a topological structure - lag 3 / weighted by atomic polarizabilities
ATS4p	Broto-Moreau autocorrelation of a topological structure - lag 4 / weighted by atomic polarizabilities
ATS5p	Broto-Moreau autocorrelation of a topological structure - lag 5 / weighted by atomic polarizabilities
ATS6p	Broto-Moreau autocorrelation of a topological structure - lag 6 / weighted by atomic polarizabilities
ATS7p	Broto-Moreau autocorrelation of a topological structure - lag 7 / weighted by atomic polarizabilities
ATS8p	Broto-Moreau autocorrelation of a topological structure - lag 8 / weighted by atomic polarizabilities
MATS1m	Moran autocorrelation - lag 1 / weighted by atomic masses
MATS2m	Moran autocorrelation - lag 2 / weighted by atomic masses
MATS3m	Moran autocorrelation - lag 3 / weighted by atomic masses
MATS4m	Moran autocorrelation - lag 4 / weighted by atomic masses
MATS5m	Moran autocorrelation - lag 5 / weighted by atomic masses
MATS6m	Moran autocorrelation - lag 6 / weighted by atomic masses
MATS7m	Moran autocorrelation - lag 7 / weighted by atomic masses
MATS8m	Moran autocorrelation - lag 8 / weighted by atomic masses
MATS1v	Moran autocorrelation - lag 1 / weighted by atomic van der Waals volumes
MATS2v	Moran autocorrelation - lag 2 / weighted by atomic van der Waals volumes
MATS3v	Moran autocorrelation - lag 3 / weighted by atomic van der Waals volumes
MATS4v	Moran autocorrelation - lag 4 / weighted by atomic van der Waals volumes
MATS5v	Moran autocorrelation - lag 5 / weighted by atomic van der Waals volumes
MATS6v	Moran autocorrelation - lag 6 / weighted by atomic van der Waals volumes
MATS7v	Moran autocorrelation - lag 7 / weighted by atomic van der Waals volumes
MATS8v	Moran autocorrelation - lag 8 / weighted by atomic van der Waals volumes
MATS1e	Moran autocorrelation - lag 1 / weighted by atomic Sanderson electronegativities
MATS2e	Moran autocorrelation - lag 2 / weighted by atomic Sanderson electronegativities
MATS3e	Moran autocorrelation - lag 3 / weighted by atomic Sanderson electronegativities
MATS4e	Moran autocorrelation - lag 4 / weighted by atomic Sanderson electronegativities
MATS5e	Moran autocorrelation - lag 5 / weighted by atomic Sanderson electronegativities
MATS6e	Moran autocorrelation - lag 6 / weighted by atomic Sanderson electronegativities
MATS7e	Moran autocorrelation - lag 7 / weighted by atomic Sanderson electronegativities
MATS8e	Moran autocorrelation - lag 8 / weighted by atomic Sanderson electronegativities
MATS1p	Moran autocorrelation - lag 1 / weighted by atomic polarizabilities
MATS2p	Moran autocorrelation - lag 2 / weighted by atomic polarizabilities
MATS3p	Moran autocorrelation - lag 3 / weighted by atomic polarizabilities
MATS4p	Moran autocorrelation - lag 4 / weighted by atomic polarizabilities
MATS5p	Moran autocorrelation - lag 5 / weighted by atomic polarizabilities
MATS6p	Moran autocorrelation - lag 6 / weighted by atomic polarizabilities
MATS7p	Moran autocorrelation - lag 7 / weighted by atomic polarizabilities
MATS8p	Moran autocorrelation - lag 8 / weighted by atomic polarizabilities
GATS1m	Geary autocorrelation - lag 1 / weighted by atomic masses
GATS2m	Geary autocorrelation - lag 2 / weighted by atomic masses
GATS3m	Geary autocorrelation - lag 3 / weighted by atomic masses
GATS4m	Geary autocorrelation - lag 4 / weighted by atomic masses
GATS5m	Geary autocorrelation - lag 5 / weighted by atomic masses
GATS6m	Geary autocorrelation - lag 6 / weighted by atomic masses
GATS7m	Geary autocorrelation - lag 7 / weighted by atomic masses
GATS8m	Geary autocorrelation - lag 8 / weighted by atomic masses
GATS1v	Geary autocorrelation - lag 1 / weighted by atomic van der Waals volumes
GATS2v	Geary autocorrelation - lag 2 / weighted by atomic van der Waals volumes
GATS3v	Geary autocorrelation - lag 3 / weighted by atomic van der Waals volumes
GATS4v	Geary autocorrelation - lag 4 / weighted by atomic van der Waals volumes
GATS5v	Geary autocorrelation - lag 5 / weighted by atomic van der Waals volumes
GATS6v	Geary autocorrelation - lag 6 / weighted by atomic van der Waals volumes
GATS7v	Geary autocorrelation - lag 7 / weighted by atomic van der Waals volumes
GATS8v	Geary autocorrelation - lag 8 / weighted by atomic van der Waals volumes
GATS1e	Geary autocorrelation - lag 1 / weighted by atomic Sanderson electronegativities
GATS2e	Geary autocorrelation - lag 2 / weighted by atomic Sanderson electronegativities
GATS3e	Geary autocorrelation - lag 3 / weighted by atomic Sanderson electronegativities
GATS4e	Geary autocorrelation - lag 4 / weighted by atomic Sanderson electronegativities
GATS5e	Geary autocorrelation - lag 5 / weighted by atomic Sanderson electronegativities
GATS6e	Geary autocorrelation - lag 6 / weighted by atomic Sanderson electronegativities
GATS7e	Geary autocorrelation - lag 7 / weighted by atomic Sanderson electronegativities
GATS8e	Geary autocorrelation - lag 8 / weighted by atomic Sanderson electronegativities
GATS1p	Geary autocorrelation - lag 1 / weighted by atomic polarizabilities
GATS2p	Geary autocorrelation - lag 2 / weighted by atomic polarizabilities
GATS3p	Geary autocorrelation - lag 3 / weighted by atomic polarizabilities
GATS4p	Geary autocorrelation - lag 4 / weighted by atomic polarizabilities
GATS5p	Geary autocorrelation - lag 5 / weighted by atomic polarizabilities
GATS6p	Geary autocorrelation - lag 6 / weighted by atomic polarizabilities
GATS7p	Geary autocorrelation - lag 7 / weighted by atomic polarizabilities
GATS8p	Geary autocorrelation - lag 8 / weighted by atomic polarizabilities
EPS0	edge connectivity index of order 0
EPS1	edge connectivity index of order 1
EEig01x	Eigenvalue 01from edge adj. matrix weighted by edge degrees
EEig02x	Eigenvalue 02from edge adj. matrix weighted by edge degrees
EEig03x	Eigenvalue 03from edge adj. matrix weighted by edge degrees
EEig04x	Eigenvalue 04from edge adj. matrix weighted by edge degrees
EEig05x	Eigenvalue 05from edge adj. matrix weighted by edge degrees
EEig06x	Eigenvalue 06from edge adj. matrix weighted by edge degrees
EEig07x	Eigenvalue 07from edge adj. matrix weighted by edge degrees
EEig08x	Eigenvalue 08from edge adj. matrix weighted by edge degrees
EEig09x	Eigenvalue 09from edge adj. matrix weighted by edge degrees
EEig10x	Eigenvalue 10from edge adj. matrix weighted by edge degrees
EEig11x	Eigenvalue 11from edge adj. matrix weighted by edge degrees
EEig12x	Eigenvalue 12from edge adj. matrix weighted by edge degrees
EEig13x	Eigenvalue 13from edge adj. matrix weighted by edge degrees
EEig14x	Eigenvalue 14from edge adj. matrix weighted by edge degrees
EEig15x	Eigenvalue 15from edge adj. matrix weighted by edge degrees
EEig01d	Eigenvalue 01 from edge adj. matrix weighted by dipole moments
EEig02d	Eigenvalue 02 from edge adj. matrix weighted by dipole moments
EEig03d	Eigenvalue 03 from edge adj. matrix weighted by dipole moments
EEig04d	Eigenvalue 04 from edge adj. matrix weighted by dipole moments
EEig05d	Eigenvalue 05 from edge adj. matrix weighted by dipole moments
EEig06d	Eigenvalue 06 from edge adj. matrix weighted by dipole moments
EEig07d	Eigenvalue 07 from edge adj. matrix weighted by dipole moments
EEig08d	Eigenvalue 08 from edge adj. matrix weighted by dipole moments
EEig09d	Eigenvalue 09 from edge adj. matrix weighted by dipole moments
EEig10d	Eigenvalue 10 from edge adj. matrix weighted by dipole moments
EEig11d	Eigenvalue 11 from edge adj. matrix weighted by dipole moments
EEig12d	Eigenvalue 12 from edge adj. matrix weighted by dipole moments
EEig13d	Eigenvalue 13 from edge adj. matrix weighted by dipole moments
EEig14d	Eigenvalue 14 from edge adj. matrix weighted by dipole moments
EEig15d	Eigenvalue 15 from edge adj. matrix weighted by dipole moments
EEig01r	Eigenvalue 01 from edge adj. matrix weighted by resonance integrals
EEig02r	Eigenvalue 02 from edge adj. matrix weighted by resonance integrals
EEig03r	Eigenvalue 03 from edge adj. matrix weighted by resonance integrals
EEig04r	Eigenvalue 04 from edge adj. matrix weighted by resonance integrals
EEig05r	Eigenvalue 05 from edge adj. matrix weighted by resonance integrals
EEig06r	Eigenvalue 06 from edge adj. matrix weighted by resonance integrals
EEig07r	Eigenvalue 07 from edge adj. matrix weighted by resonance integrals
EEig08r	Eigenvalue 08 from edge adj. matrix weighted by resonance integrals
EEig09r	Eigenvalue 09 from edge adj. matrix weighted by resonance integrals
EEig10r	Eigenvalue 10 from edge adj. matrix weighted by resonance integrals
EEig11r	Eigenvalue 11 from edge adj. matrix weighted by resonance integrals
EEig12r	Eigenvalue 12 from edge adj. matrix weighted by resonance integrals
EEig13r	Eigenvalue 13 from edge adj. matrix weighted by resonance integrals
EEig14r	Eigenvalue 14 from edge adj. matrix weighted by resonance integrals
EEig15r	Eigenvalue 15 from edge adj. matrix weighted by resonance integrals
ESpm01u	Spectral moment 01 from edge adj. matrix
ESpm02u	Spectral moment 02 from edge adj. matrix
ESpm03u	Spectral moment 03 from edge adj. matrix
ESpm04u	Spectral moment 04 from edge adj. matrix
ESpm05u	Spectral moment 05 from edge adj. matrix
ESpm06u	Spectral moment 06 from edge adj. matrix
ESpm07u	Spectral moment 07 from edge adj. matrix
ESpm08u	Spectral moment 08 from edge adj. matrix
ESpm09u	Spectral moment 09 from edge adj. matrix
ESpm10u	Spectral moment 10 from edge adj. matrix
ESpm11u	Spectral moment 11 from edge adj. matrix
ESpm12u	Spectral moment 12 from edge adj. matrix
ESpm13u	Spectral moment 13 from edge adj. matrix
ESpm14u	Spectral moment 14 from edge adj. matrix
ESpm15u	Spectral moment 15 from edge adj. matrix
ESpm01x	Spectral moment 01 from edge adj. matrix weighted by edge degrees
ESpm02x	Spectral moment 02 from edge adj. matrix weighted by edge degrees
ESpm03x	Spectral moment 03 from edge adj. matrix weighted by edge degrees
ESpm04x	Spectral moment 04 from edge adj. matrix weighted by edge degrees
ESpm05x	Spectral moment 05 from edge adj. matrix weighted by edge degrees
ESpm06x	Spectral moment 06 from edge adj. matrix weighted by edge degrees
ESpm07x	Spectral moment 07 from edge adj. matrix weighted by edge degrees
ESpm08x	Spectral moment 08 from edge adj. matrix weighted by edge degrees
ESpm09x	Spectral moment 09 from edge adj. matrix weighted by edge degrees
ESpm10x	Spectral moment 10 from edge adj. matrix weighted by edge degrees
ESpm11x	Spectral moment 11 from edge adj. matrix weighted by edge degrees
ESpm12x	Spectral moment 12 from edge adj. matrix weighted by edge degrees
ESpm13x	Spectral moment 13 from edge adj. matrix weighted by edge degrees
ESpm14x	Spectral moment 14 from edge adj. matrix weighted by edge degrees
ESpm15x	Spectral moment 15 from edge adj. matrix weighted by edge degrees
ESpm01d	Spectral moment 01 from edge adj. matrix weighted by dipole moments
ESpm02d	Spectral moment 02 from edge adj. matrix weighted by dipole moments
ESpm03d	Spectral moment 03 from edge adj. matrix weighted by dipole moments
ESpm04d	Spectral moment 04 from edge adj. matrix weighted by dipole moments
ESpm05d	Spectral moment 05 from edge adj. matrix weighted by dipole moments
ESpm06d	Spectral moment 06 from edge adj. matrix weighted by dipole moments
ESpm07d	Spectral moment 07 from edge adj. matrix weighted by dipole moments
ESpm08d	Spectral moment 08 from edge adj. matrix weighted by dipole moments
ESpm09d	Spectral moment 09 from edge adj. matrix weighted by dipole moments
ESpm10d	Spectral moment 10 from edge adj. matrix weighted by dipole moments
ESpm11d	Spectral moment 11 from edge adj. matrix weighted by dipole moments
ESpm12d	Spectral moment 12 from edge adj. matrix weighted by dipole moments
ESpm13d	Spectral moment 13 from edge adj. matrix weighted by dipole moments
ESpm14d	Spectral moment 14 from edge adj. matrix weighted by dipole moments
ESpm15d	Spectral moment 15 from edge adj. matrix weighted by dipole moments
ESpm01r	Spectral moment 01 from edge adj. matrix weighted by resonance integrals
ESpm02r	Spectral moment 02 from edge adj. matrix weighted by resonance integrals
ESpm03r	Spectral moment 03 from edge adj. matrix weighted by resonance integrals
ESpm04r	Spectral moment 04 from edge adj. matrix weighted by resonance integrals
ESpm05r	Spectral moment 05 from edge adj. matrix weighted by resonance integrals
ESpm06r	Spectral moment 06 from edge adj. matrix weighted by resonance integrals
ESpm07r	Spectral moment 07 from edge adj. matrix weighted by resonance integrals
ESpm08r	Spectral moment 08 from edge adj. matrix weighted by resonance integrals
ESpm09r	Spectral moment 09 from edge adj. matrix weighted by resonance integrals
ESpm10r	Spectral moment 10 from edge adj. matrix weighted by resonance integrals
ESpm11r	Spectral moment 11 from edge adj. matrix weighted by resonance integrals
ESpm12r	Spectral moment 12 from edge adj. matrix weighted by resonance integrals
ESpm13r	Spectral moment 13 from edge adj. matrix weighted by resonance integrals
ESpm14r	Spectral moment 14 from edge adj. matrix weighted by resonance integrals
ESpm15r	Spectral moment 15 from edge adj. matrix weighted by resonance integrals
BEHm1	highest eigenvalue n. 1 of Burden matrix / weighted by atomic masses
BEHm2	highest eigenvalue n. 2 of Burden matrix / weighted by atomic masses
BEHm3	highest eigenvalue n. 3 of Burden matrix / weighted by atomic masses
BEHm4	highest eigenvalue n. 4 of Burden matrix / weighted by atomic masses
BEHm5	highest eigenvalue n. 5 of Burden matrix / weighted by atomic masses
BEHm6	highest eigenvalue n. 6 of Burden matrix / weighted by atomic masses
BEHm7	highest eigenvalue n. 7 of Burden matrix / weighted by atomic masses
BEHm8	highest eigenvalue n. 8 of Burden matrix / weighted by atomic masses
BELm1	lowest eigenvalue n. 1 of Burden matrix / weighted by atomic masses
BELm2	lowest eigenvalue n. 2 of Burden matrix / weighted by atomic masses
BELm3	lowest eigenvalue n. 3 of Burden matrix / weighted by atomic masses
BELm4	lowest eigenvalue n. 4 of Burden matrix / weighted by atomic masses
BELm5	lowest eigenvalue n. 5 of Burden matrix / weighted by atomic masses
BELm6	lowest eigenvalue n. 6 of Burden matrix / weighted by atomic masses
BELm7	lowest eigenvalue n. 7 of Burden matrix / weighted by atomic masses
BELm8	lowest eigenvalue n. 8 of Burden matrix / weighted by atomic masses
BEHv1	highest eigenvalue n. 1 of Burden matrix / weighted by atomic van der Waals volumes
BEHv2	highest eigenvalue n. 2 of Burden matrix / weighted by atomic van der Waals volumes
BEHv3	highest eigenvalue n. 3 of Burden matrix / weighted by atomic van der Waals volumes
BEHv4	highest eigenvalue n. 4 of Burden matrix / weighted by atomic van der Waals volumes
BEHv5	highest eigenvalue n. 5 of Burden matrix / weighted by atomic van der Waals volumes
BEHv6	highest eigenvalue n. 6 of Burden matrix / weighted by atomic van der Waals volumes
BEHv7	highest eigenvalue n. 7 of Burden matrix / weighted by atomic van der Waals volumes
BEHv8	highest eigenvalue n. 8 of Burden matrix / weighted by atomic van der Waals volumes
BELv1	lowest eigenvalue n. 1 of Burden matrix / weighted by atomic van der Waals volumes
BELv2	lowest eigenvalue n. 2 of Burden matrix / weighted by atomic van der Waals volumes
BELv3	lowest eigenvalue n. 3 of Burden matrix / weighted by atomic van der Waals volumes
BELv4	lowest eigenvalue n. 4 of Burden matrix / weighted by atomic van der Waals volumes
BELv5	lowest eigenvalue n. 5 of Burden matrix / weighted by atomic van der Waals volumes
BELv6	lowest eigenvalue n. 6 of Burden matrix / weighted by atomic van der Waals volumes
BELv7	lowest eigenvalue n. 7 of Burden matrix / weighted by atomic van der Waals volumes
BELv8	lowest eigenvalue n. 8 of Burden matrix / weighted by atomic van der Waals volumes
BEHe1	highest eigenvalue n. 1 of Burden matrix / weighted by atomic Sanderson electronegativities
BEHe2	highest eigenvalue n. 2 of Burden matrix / weighted by atomic Sanderson electronegativities
BEHe3	highest eigenvalue n. 3 of Burden matrix / weighted by atomic Sanderson electronegativities
BEHe4	highest eigenvalue n. 4 of Burden matrix / weighted by atomic Sanderson electronegativities
BEHe5	highest eigenvalue n. 5 of Burden matrix / weighted by atomic Sanderson electronegativities
BEHe6	highest eigenvalue n. 6 of Burden matrix / weighted by atomic Sanderson electronegativities
BEHe7	highest eigenvalue n. 7 of Burden matrix / weighted by atomic Sanderson electronegativities
BEHe8	highest eigenvalue n. 8 of Burden matrix / weighted by atomic Sanderson electronegativities
BELe1	lowest eigenvalue n. 1 of Burden matrix / weighted by atomic Sanderson electronegativities
BELe2	lowest eigenvalue n. 2 of Burden matrix / weighted by atomic Sanderson electronegativities
BELe3	lowest eigenvalue n. 3 of Burden matrix / weighted by atomic Sanderson electronegativities
BELe4	lowest eigenvalue n. 4 of Burden matrix / weighted by atomic Sanderson electronegativities
BELe5	lowest eigenvalue n. 5 of Burden matrix / weighted by atomic Sanderson electronegativities
BELe6	lowest eigenvalue n. 6 of Burden matrix / weighted by atomic Sanderson electronegativities
BELe7	lowest eigenvalue n. 7 of Burden matrix / weighted by atomic Sanderson electronegativities
BELe8	lowest eigenvalue n. 8 of Burden matrix / weighted by atomic Sanderson electronegativities
BEHp1	highest eigenvalue n. 1 of Burden matrix / weighted by atomic polarizabilities
BEHp2	highest eigenvalue n. 2 of Burden matrix / weighted by atomic polarizabilities
BEHp3	highest eigenvalue n. 3 of Burden matrix / weighted by atomic polarizabilities
BEHp4	highest eigenvalue n. 4 of Burden matrix / weighted by atomic polarizabilities
BEHp5	highest eigenvalue n. 5 of Burden matrix / weighted by atomic polarizabilities
BEHp6	highest eigenvalue n. 6 of Burden matrix / weighted by atomic polarizabilities
BEHp7	highest eigenvalue n. 7 of Burden matrix / weighted by atomic polarizabilities
BEHp8	highest eigenvalue n. 8 of Burden matrix / weighted by atomic polarizabilities
BELp1	lowest eigenvalue n. 1 of Burden matrix / weighted by atomic polarizabilities
BELp2	lowest eigenvalue n. 2 of Burden matrix / weighted by atomic polarizabilities
BELp3	lowest eigenvalue n. 3 of Burden matrix / weighted by atomic polarizabilities
BELp4	lowest eigenvalue n. 4 of Burden matrix / weighted by atomic polarizabilities
BELp5	lowest eigenvalue n. 5 of Burden matrix / weighted by atomic polarizabilities
BELp6	lowest eigenvalue n. 6 of Burden matrix / weighted by atomic polarizabilities
BELp7	lowest eigenvalue n. 7 of Burden matrix / weighted by atomic polarizabilities
BELp8	lowest eigenvalue n. 8 of Burden matrix / weighted by atomic polarizabilities
GGI1	topological charge index of order 1
GGI2	topological charge index of order 2
GGI3	topological charge index of order 3
GGI4	topological charge index of order 4
GGI5	topological charge index of order 5
GGI6	topological charge index of order 6
GGI7	topological charge index of order 7
GGI8	topological charge index of order 8
GGI9	topological charge index of order 9
GGI10	topological charge index of order 10
JGI1	mean topological charge index of order1
JGI2	mean topological charge index of order2
JGI3	mean topological charge index of order3
JGI4	mean topological charge index of order4
JGI5	mean topological charge index of order5
JGI6	mean topological charge index of order6
JGI7	mean topological charge index of order7
JGI8	mean topological charge index of order8
JGI9	mean topological charge index of order9
JGI10	mean topological charge index of order10
JGT	global topological charge index
LP1	Lovasz-Pelikan index (leading eigenvalue)
Eig1Z	Leading eigenvalue from Z weighted distance matrix (Barysz matrix)
Eig1m	Leading eigenvalue from mass weighted distance matrix
Eig1v	Leading eigenvalue from van der Waals weighted distance matrix
Eig1e	Leading eigenvalue from electronegativity weighted distance matrix
Eig1p	Leading eigenvalue from polarizability weighted distance matrix
SEigZ	Eigenvalue sum from Z weighted distance matrix (Barysz matrix)
SEigm	Eigenvalue sum from mass weighted distance matrix
SEigv	Eigenvalue sum from van der Waals weighted distance matrix
SEige	Eigenvalue sum from electronegativity weighted distance matrix
SEigp	Eigenvalue sum from polarizability weighted distance matrix
AEigZ	Absolute eigenvalue sum from Z weighted distance matrix (Barysz matrix)
AEigm	Absolute eigenvalue sum from mass weighted distance matrix
AEigv	Absolute eigenvalue sum from van der Waals weighted distance matrix
AEige	Absolute eigenvalue sum from electronegativity weighted distance matrix
AEigp	Absolute eigenvalue sum from polarizability weighted distance matrix
VEA1	eigenvector coefficient sum from adjacency matrix
VEA2	average eigenvector coefficient sum from adjacency matrix
VRA1	Randic-type eigenvector-based index from adjacency matrix
VRA2	average Randic-type eigenvector-based index from adjacency matrix
VED1	eigenvector coefficient sum from distance matrix
VED2	average eigenvector coefficient sum from distance matrix
VRD1	Randic-type eigenvector-based index from distance matrix
VRD2	average Randic-type eigenvector-based index from distance matrix
VEZ1	eigenvector coefficient sum from Z weighted distance matrix (Barysz matrix)
VEZ2	average eigenvector coefficient sum from Z weighted distance matrix (Barysz matrix)
VRZ1	Randic-type eigenvector-based index from Z weighted distance matrix (Barysz matrix)
VRZ2	average Randic-type eigenvector-based index from Z weighted distance matrix (Barysz matrix)
VEm1	eigenvector coefficient sum from mass weighted distance matrix
VEm2	average eigenvector coefficient sum from mass weighted distance matrix
VRm1	Randic-type eigenvector-based index from mass weighted distance matrix
VRm2	average Randic-type eigenvector-based index from mass weighted distance matrix
VEv1	eigenvector coefficient sum from van der Waals weighted distance matrix
VEv2	average eigenvector coefficient sum from van der Waals weighted distance matrix
VRv1	Randic-type eigenvector-based index from van der Waals weighted distance matrix
VRv2	average Randic-type eigenvector-based index from van der Waals weighted distance matrix
VEe1	eigenvector coefficient sum from electronegativity weighted distance matrix
VEe2	average eigenvector coefficient sum from electronegativity weighted distance matrix
VRe1	Randic-type eigenvector-based index from electronegativity weighted distance matrix
VRe2	average Randic-type eigenvector-based index from electronegativity weighted distance matrix
VEp1	eigenvector coefficient sum from polarizability weighted distance matrix
VEp2	average eigenvector coefficient sum from polarizability weighted distance matrix
VRp1	Randic-type eigenvector-based index from polarizability weighted distance matrix
VRp2	average Randic-type eigenvector-based index from polarizability weighted distance matrix
DP01	molecular profile no. 01
DP02	molecular profile no. 02
DP03	molecular profile no. 03
DP04	molecular profile no. 04
DP05	molecular profile no. 05
DP06	molecular profile no. 06
DP07	molecular profile no. 07
DP08	molecular profile no. 08
DP09	molecular profile no. 09
DP10	molecular profile no. 10
DP11	molecular profile no. 11
DP12	molecular profile no. 12
DP13	molecular profile no. 13
DP14	molecular profile no. 14
DP15	molecular profile no. 15
DP16	molecular profile no. 16
DP17	molecular profile no. 17
DP18	molecular profile no. 18
DP19	molecular profile no. 19
DP20	molecular profile no. 20
SP01	shape profile no. 01
SP02	shape profile no. 02
SP03	shape profile no. 03
SP04	shape profile no. 04
SP05	shape profile no. 05
SP06	shape profile no. 06
SP07	shape profile no. 07
SP08	shape profile no. 08
SP09	shape profile no. 09
SP10	shape profile no. 10
SP11	shape profile no. 11
SP12	shape profile no. 12
SP13	shape profile no. 13
SP14	shape profile no. 14
SP15	shape profile no. 15
SP16	shape profile no. 16
SP17	shape profile no. 17
SP18	shape profile no. 18
SP19	shape profile no. 19
SP20	shape profile no. 20
SHP2	average shape profile index of order 2
W3D	3D-Wiener index
J3D	3D-Balaban index
H3D	3D-Harary index
AGDD	average geometric distance degree
DDI	D/D index
ADDD	average distance/distance degree
G1	gravitational index G1
G2	gravitational index G2 (bond-restricted)
RGyr	radius of gyration (mass weighted)
SPAN	span R
SPAM	average span R
MEcc	molecular eccentricity
SPH	spherosity
ASP	asphericity
FDI	folding degree index
PJI3	3D Petijean shape index
L/Bw	length-to-breadth ratio by WHIM
SEig	absolute eigenvalue sum on geometry matrix
HOMA	Harmonic Oscillator Model of Aromaticity index
RCI	Jug RC index
AROM	aromaticity (trial)
HOMT	HOMA total (trial)
DISPm	d COMMA2 value / weighted by atomic masses
QXXm	Qxx COMMA2 value / weighted by atomic masses
QYYm	Qyy COMMA2 value / weighted by atomic masses
QZZm	Qzz COMMA2 value / weighted by atomic masses
DISPv	d COMMA2 value / weighted by atomic van der Waals volumes
QXXv	Qxx COMMA2 value / weighted by atomic van der Waals volumes
QYYv	Qyy COMMA2 value / weighted by atomic van der Waals volumes
QZZv	Qzz COMMA2 value / weighted by atomic van der Waals volumes
DISPe	d COMMA2 value / weighted by atomic Sanderson electronegativities
QXXe	Qxx COMMA2 value / weighted by atomic Sanderson electronegativities
QYYe	Qyy COMMA2 value / weighted by atomic Sanderson electronegativities
QZZe	Qzz COMMA2 value / weighted by atomic Sanderson electronegativities
DISPp	d COMMA2 value / weighted by atomic polarizabilities
QXXp	Qxx COMMA2 value / weighted by atomic polarizabilities
QYYp	Qyy COMMA2 value / weighted by atomic polarizabilities
QZZp	Qzz COMMA2 value / weighted by atomic polarizabilities
G(N..N)	sum of geometrical distances between N..N
G(N..O)	sum of geometrical distances between N..O
G(N..S)	sum of geometrical distances between N..S
G(N..P)	sum of geometrical distances between N..P
G(N..F)	sum of geometrical distances between N..F
G(N..Cl)	sum of geometrical distances between N..Cl
G(N..Br)	sum of geometrical distances between N..Br
G(N..I)	sum of geometrical distances between N..I
G(O..O)	sum of geometrical distances between O..O
G(O..S)	sum of geometrical distances between O..S
G(O..P)	sum of geometrical distances between O..P
G(O..F)	sum of geometrical distances between O..F
G(O..Cl)	sum of geometrical distances between O..Cl
G(O..Br)	sum of geometrical distances between O..Br
G(O..I)	sum of geometrical distances between O..I
G(S..S)	sum of geometrical distances between S..S
G(S..P)	sum of geometrical distances between S..P
G(S..F)	sum of geometrical distances between S..F
G(S..Cl)	sum of geometrical distances between S..Cl
G(S..Br)	sum of geometrical distances between S..Br
G(S..I)	sum of geometrical distances between S..I
G(P..P)	sum of geometrical distances between P..P
G(P..F)	sum of geometrical distances between P..F
G(P..Cl)	sum of geometrical distances between P..Cl
G(P..Br)	sum of geometrical distances between P..Br
G(P..I)	sum of geometrical distances between P..I
G(F..F)	sum of geometrical distances between F..F
G(F..Cl)	sum of geometrical distances between F..Cl
G(F..Br)	sum of geometrical distances between F..Br
G(F..I)	sum of geometrical distances between F..I
G(Cl..Cl)	sum of geometrical distances between Cl..Cl
G(Cl..Br)	sum of geometrical distances between Cl..Br
G(Cl..I)	sum of geometrical distances between Cl..I
G(Br..Br)	sum of geometrical distances between Br..Br
G(Br..I)	sum of geometrical distances between Br..I
G(I..I)	sum of geometrical distances between I..I
RDF010u	Radial Distribution Function - 1.0 / unweighted
RDF015u	Radial Distribution Function - 1.5 / unweighted
RDF020u	Radial Distribution Function - 2.0 / unweighted
RDF025u	Radial Distribution Function - 2.5 / unweighted
RDF030u	Radial Distribution Function - 3.0 / unweighted
RDF035u	Radial Distribution Function - 3.5 / unweighted
RDF040u	Radial Distribution Function - 4.0 / unweighted
RDF045u	Radial Distribution Function - 4.5 / unweighted
RDF050u	Radial Distribution Function - 5.0 / unweighted
RDF055u	Radial Distribution Function - 5.5 / unweighted
RDF060u	Radial Distribution Function - 6.0 / unweighted
RDF065u	Radial Distribution Function - 6.5 / unweighted
RDF070u	Radial Distribution Function - 7.0 / unweighted
RDF075u	Radial Distribution Function - 7.5 / unweighted
RDF080u	Radial Distribution Function - 8.0 / unweighted
RDF085u	Radial Distribution Function - 8.5 / unweighted
RDF090u	Radial Distribution Function - 9.0 / unweighted
RDF095u	Radial Distribution Function - 9.5 / unweighted
RDF100u	Radial Distribution Function - 10.0 / unweighted
RDF105u	Radial Distribution Function - 10.5 / unweighted
RDF110u	Radial Distribution Function - 11.0 / unweighted
RDF115u	Radial Distribution Function - 11.5 / unweighted
RDF120u	Radial Distribution Function - 12.0 / unweighted
RDF125u	Radial Distribution Function - 12.5 / unweighted
RDF130u	Radial Distribution Function - 13.0 / unweighted
RDF135u	Radial Distribution Function - 13.5 / unweighted
RDF140u	Radial Distribution Function - 14.0 / unweighted
RDF145u	Radial Distribution Function - 14.5 / unweighted
RDF150u	Radial Distribution Function - 15.0 / unweighted
RDF155u	Radial Distribution Function - 15.5 / unweighted
RDF010m	Radial Distribution Function - 1.0 / weighted by atomic masses
RDF015m	Radial Distribution Function - 1.5 / weighted by atomic masses
RDF020m	Radial Distribution Function - 2.0 / weighted by atomic masses
RDF025m	Radial Distribution Function - 2.5 / weighted by atomic masses
RDF030m	Radial Distribution Function - 3.0 / weighted by atomic masses
RDF035m	Radial Distribution Function - 3.5 / weighted by atomic masses
RDF040m	Radial Distribution Function - 4.0 / weighted by atomic masses
RDF045m	Radial Distribution Function - 4.5 / weighted by atomic masses
RDF050m	Radial Distribution Function - 5.0 / weighted by atomic masses
RDF055m	Radial Distribution Function - 5.5 / weighted by atomic masses
RDF060m	Radial Distribution Function - 6.0 / weighted by atomic masses
RDF065m	Radial Distribution Function - 6.5 / weighted by atomic masses
RDF070m	Radial Distribution Function - 7.0 / weighted by atomic masses
RDF075m	Radial Distribution Function - 7.5 / weighted by atomic masses
RDF080m	Radial Distribution Function - 8.0 / weighted by atomic masses
RDF085m	Radial Distribution Function - 8.5 / weighted by atomic masses
RDF090m	Radial Distribution Function - 9.0 / weighted by atomic masses
RDF095m	Radial Distribution Function - 9.5 / weighted by atomic masses
RDF100m	Radial Distribution Function - 10.0 / weighted by atomic masses
RDF105m	Radial Distribution Function - 10.5 / weighted by atomic masses
RDF110m	Radial Distribution Function - 11.0 / weighted by atomic masses
RDF115m	Radial Distribution Function - 11.5 / weighted by atomic masses
RDF120m	Radial Distribution Function - 12.0 / weighted by atomic masses
RDF125m	Radial Distribution Function - 12.5 / weighted by atomic masses
RDF130m	Radial Distribution Function - 13.0 / weighted by atomic masses
RDF135m	Radial Distribution Function - 13.5 / weighted by atomic masses
RDF140m	Radial Distribution Function - 14.0 / weighted by atomic masses
RDF145m	Radial Distribution Function - 14.5 / weighted by atomic masses
RDF150m	Radial Distribution Function - 15.0 / weighted by atomic masses
RDF155m	Radial Distribution Function - 15.5 / weighted by atomic masses
RDF010v	Radial Distribution Function - 1.0 / weighted by atomic van der Waals volumes
RDF015v	Radial Distribution Function - 1.5 / weighted by atomic van der Waals volumes
RDF020v	Radial Distribution Function - 2.0 / weighted by atomic van der Waals volumes
RDF025v	Radial Distribution Function - 2.5 / weighted by atomic van der Waals volumes
RDF030v	Radial Distribution Function - 3.0 / weighted by atomic van der Waals volumes
RDF035v	Radial Distribution Function - 3.5 / weighted by atomic van der Waals volumes
RDF040v	Radial Distribution Function - 4.0 / weighted by atomic van der Waals volumes
RDF045v	Radial Distribution Function - 4.5 / weighted by atomic van der Waals volumes
RDF050v	Radial Distribution Function - 5.0 / weighted by atomic van der Waals volumes
RDF055v	Radial Distribution Function - 5.5 / weighted by atomic van der Waals volumes
RDF060v	Radial Distribution Function - 6.0 / weighted by atomic van der Waals volumes
RDF065v	Radial Distribution Function - 6.5 / weighted by atomic van der Waals volumes
RDF070v	Radial Distribution Function - 7.0 / weighted by atomic van der Waals volumes
RDF075v	Radial Distribution Function - 7.5 / weighted by atomic van der Waals volumes
RDF080v	Radial Distribution Function - 8.0 / weighted by atomic van der Waals volumes
RDF085v	Radial Distribution Function - 8.5 / weighted by atomic van der Waals volumes
RDF090v	Radial Distribution Function - 9.0 / weighted by atomic van der Waals volumes
RDF095v	Radial Distribution Function - 9.5 / weighted by atomic van der Waals volumes
RDF100v	Radial Distribution Function - 10.0 / weighted by atomic van der Waals volumes
RDF105v	Radial Distribution Function - 10.5 / weighted by atomic van der Waals volumes
RDF110v	Radial Distribution Function - 11.0 / weighted by atomic van der Waals volumes
RDF115v	Radial Distribution Function - 11.5 / weighted by atomic van der Waals volumes
RDF120v	Radial Distribution Function - 12.0 / weighted by atomic van der Waals volumes
RDF125v	Radial Distribution Function - 12.5 / weighted by atomic van der Waals volumes
RDF130v	Radial Distribution Function - 13.0 / weighted by atomic van der Waals volumes
RDF135v	Radial Distribution Function - 13.5 / weighted by atomic van der Waals volumes
RDF140v	Radial Distribution Function - 14.0 / weighted by atomic van der Waals volumes
RDF145v	Radial Distribution Function - 14.5 / weighted by atomic van der Waals volumes
RDF150v	Radial Distribution Function - 15.0 / weighted by atomic van der Waals volumes
RDF155v	Radial Distribution Function - 15.5 / weighted by atomic van der Waals volumes
RDF010e	Radial Distribution Function - 1.0 / weighted by atomic Sanderson electronegativities
RDF015e	Radial Distribution Function - 1.5 / weighted by atomic Sanderson electronegativities
RDF020e	Radial Distribution Function - 2.0 / weighted by atomic Sanderson electronegativities
RDF025e	Radial Distribution Function - 2.5 / weighted by atomic Sanderson electronegativities
RDF030e	Radial Distribution Function - 3.0 / weighted by atomic Sanderson electronegativities
RDF035e	Radial Distribution Function - 3.5 / weighted by atomic Sanderson electronegativities
RDF040e	Radial Distribution Function - 4.0 / weighted by atomic Sanderson electronegativities
RDF045e	Radial Distribution Function - 4.5 / weighted by atomic Sanderson electronegativities
RDF050e	Radial Distribution Function - 5.0 / weighted by atomic Sanderson electronegativities
RDF055e	Radial Distribution Function - 5.5 / weighted by atomic Sanderson electronegativities
RDF060e	Radial Distribution Function - 6.0 / weighted by atomic Sanderson electronegativities
RDF065e	Radial Distribution Function - 6.5 / weighted by atomic Sanderson electronegativities
RDF070e	Radial Distribution Function - 7.0 / weighted by atomic Sanderson electronegativities
RDF075e	Radial Distribution Function - 7.5 / weighted by atomic Sanderson electronegativities
RDF080e	Radial Distribution Function - 8.0 / weighted by atomic Sanderson electronegativities
RDF085e	Radial Distribution Function - 8.5 / weighted by atomic Sanderson electronegativities
RDF090e	Radial Distribution Function - 9.0 / weighted by atomic Sanderson electronegativities
RDF095e	Radial Distribution Function - 9.5 / weighted by atomic Sanderson electronegativities
RDF100e	Radial Distribution Function - 10.0 / weighted by atomic Sanderson electronegativities
RDF105e	Radial Distribution Function - 10.5 / weighted by atomic Sanderson electronegativities
RDF110e	Radial Distribution Function - 11.0 / weighted by atomic Sanderson electronegativities
RDF115e	Radial Distribution Function - 11.5 / weighted by atomic Sanderson electronegativities
RDF120e	Radial Distribution Function - 12.0 / weighted by atomic Sanderson electronegativities
RDF125e	Radial Distribution Function - 12.5 / weighted by atomic Sanderson electronegativities
RDF130e	Radial Distribution Function - 13.0 / weighted by atomic Sanderson electronegativities
RDF135e	Radial Distribution Function - 13.5 / weighted by atomic Sanderson electronegativities
RDF140e	Radial Distribution Function - 14.0 / weighted by atomic Sanderson electronegativities
RDF145e	Radial Distribution Function - 14.5 / weighted by atomic Sanderson electronegativities
RDF150e	Radial Distribution Function - 15.0 / weighted by atomic Sanderson electronegativities
RDF155e	Radial Distribution Function - 15.5 / weighted by atomic Sanderson electronegativities
RDF010p	Radial Distribution Function - 1.0 / weighted by atomic polarizabilities
RDF015p	Radial Distribution Function - 1.5 / weighted by atomic polarizabilities
RDF020p	Radial Distribution Function - 2.0 / weighted by atomic polarizabilities
RDF025p	Radial Distribution Function - 2.5 / weighted by atomic polarizabilities
RDF030p	Radial Distribution Function - 3.0 / weighted by atomic polarizabilities
RDF035p	Radial Distribution Function - 3.5 / weighted by atomic polarizabilities
RDF040p	Radial Distribution Function - 4.0 / weighted by atomic polarizabilities
RDF045p	Radial Distribution Function - 4.5 / weighted by atomic polarizabilities
RDF050p	Radial Distribution Function - 5.0 / weighted by atomic polarizabilities
RDF055p	Radial Distribution Function - 5.5 / weighted by atomic polarizabilities
RDF060p	Radial Distribution Function - 6.0 / weighted by atomic polarizabilities
RDF065p	Radial Distribution Function - 6.5 / weighted by atomic polarizabilities
RDF070p	Radial Distribution Function - 7.0 / weighted by atomic polarizabilities
RDF075p	Radial Distribution Function - 7.5 / weighted by atomic polarizabilities
RDF080p	Radial Distribution Function - 8.0 / weighted by atomic polarizabilities
RDF085p	Radial Distribution Function - 8.5 / weighted by atomic polarizabilities
RDF090p	Radial Distribution Function - 9.0 / weighted by atomic polarizabilities
RDF095p	Radial Distribution Function - 9.5 / weighted by atomic polarizabilities
RDF100p	Radial Distribution Function - 10.0 / weighted by atomic polarizabilities
RDF105p	Radial Distribution Function - 10.5 / weighted by atomic polarizabilities
RDF110p	Radial Distribution Function - 11.0 / weighted by atomic polarizabilities
RDF115p	Radial Distribution Function - 11.5 / weighted by atomic polarizabilities
RDF120p	Radial Distribution Function - 12.0 / weighted by atomic polarizabilities
RDF125p	Radial Distribution Function - 12.5 / weighted by atomic polarizabilities
RDF130p	Radial Distribution Function - 13.0 / weighted by atomic polarizabilities
RDF135p	Radial Distribution Function - 13.5 / weighted by atomic polarizabilities
RDF140p	Radial Distribution Function - 14.0 / weighted by atomic polarizabilities
RDF145p	Radial Distribution Function - 14.5 / weighted by atomic polarizabilities
RDF150p	Radial Distribution Function - 15.0 / weighted by atomic polarizabilities
RDF155p	Radial Distribution Function - 15.5 / weighted by atomic polarizabilities
Mor01u	3D-MoRSE - signal 01 / unweighted
Mor02u	3D-MoRSE - signal 02 / unweighted
Mor03u	3D-MoRSE - signal 03 / unweighted
Mor04u	3D-MoRSE - signal 04 / unweighted
Mor05u	3D-MoRSE - signal 05 / unweighted
Mor06u	3D-MoRSE - signal 06 / unweighted
Mor07u	3D-MoRSE - signal 07 / unweighted
Mor08u	3D-MoRSE - signal 08 / unweighted
Mor09u	3D-MoRSE - signal 09 / unweighted
Mor10u	3D-MoRSE - signal 10 / unweighted
Mor11u	3D-MoRSE - signal 11 / unweighted
Mor12u	3D-MoRSE - signal 12 / unweighted
Mor13u	3D-MoRSE - signal 13 / unweighted
Mor14u	3D-MoRSE - signal 14 / unweighted
Mor15u	3D-MoRSE - signal 15 / unweighted
Mor16u	3D-MoRSE - signal 16 / unweighted
Mor17u	3D-MoRSE - signal 17 / unweighted
Mor18u	3D-MoRSE - signal 18 / unweighted
Mor19u	3D-MoRSE - signal 19 / unweighted
Mor20u	3D-MoRSE - signal 20 / unweighted
Mor21u	3D-MoRSE - signal 21 / unweighted
Mor22u	3D-MoRSE - signal 22 / unweighted
Mor23u	3D-MoRSE - signal 23 / unweighted
Mor24u	3D-MoRSE - signal 24 / unweighted
Mor25u	3D-MoRSE - signal 25 / unweighted
Mor26u	3D-MoRSE - signal 26 / unweighted
Mor27u	3D-MoRSE - signal 27 / unweighted
Mor28u	3D-MoRSE - signal 28 / unweighted
Mor29u	3D-MoRSE - signal 29 / unweighted
Mor30u	3D-MoRSE - signal 30 / unweighted
Mor31u	3D-MoRSE - signal 31 / unweighted
Mor32u	3D-MoRSE - signal 32 / unweighted
Mor01m	3D-MoRSE - signal 01 / weighted by atomic masses
Mor02m	3D-MoRSE - signal 02 / weighted by atomic masses
Mor03m	3D-MoRSE - signal 03 / weighted by atomic masses
Mor04m	3D-MoRSE - signal 04 / weighted by atomic masses
Mor05m	3D-MoRSE - signal 05 / weighted by atomic masses
Mor06m	3D-MoRSE - signal 06 / weighted by atomic masses
Mor07m	3D-MoRSE - signal 07 / weighted by atomic masses
Mor08m	3D-MoRSE - signal 08 / weighted by atomic masses
Mor09m	3D-MoRSE - signal 09 / weighted by atomic masses
Mor10m	3D-MoRSE - signal 10 / weighted by atomic masses
Mor11m	3D-MoRSE - signal 11 / weighted by atomic masses
Mor12m	3D-MoRSE - signal 12 / weighted by atomic masses
Mor13m	3D-MoRSE - signal 13 / weighted by atomic masses
Mor14m	3D-MoRSE - signal 14 / weighted by atomic masses
Mor15m	3D-MoRSE - signal 15 / weighted by atomic masses
Mor16m	3D-MoRSE - signal 16 / weighted by atomic masses
Mor17m	3D-MoRSE - signal 17 / weighted by atomic masses
Mor18m	3D-MoRSE - signal 18 / weighted by atomic masses
Mor19m	3D-MoRSE - signal 19 / weighted by atomic masses
Mor20m	3D-MoRSE - signal 20 / weighted by atomic masses
Mor21m	3D-MoRSE - signal 21 / weighted by atomic masses
Mor22m	3D-MoRSE - signal 22 / weighted by atomic masses
Mor23m	3D-MoRSE - signal 23 / weighted by atomic masses
Mor24m	3D-MoRSE - signal 24 / weighted by atomic masses
Mor25m	3D-MoRSE - signal 25 / weighted by atomic masses
Mor26m	3D-MoRSE - signal 26 / weighted by atomic masses
Mor27m	3D-MoRSE - signal 27 / weighted by atomic masses
Mor28m	3D-MoRSE - signal 28 / weighted by atomic masses
Mor29m	3D-MoRSE - signal 29 / weighted by atomic masses
Mor30m	3D-MoRSE - signal 30 / weighted by atomic masses
Mor31m	3D-MoRSE - signal 31 / weighted by atomic masses
Mor32m	3D-MoRSE - signal 32 / weighted by atomic masses
Mor01v	3D-MoRSE - signal 01 / weighted by atomic van der Waals volumes
Mor02v	3D-MoRSE - signal 02 / weighted by atomic van der Waals volumes
Mor03v	3D-MoRSE - signal 03 / weighted by atomic van der Waals volumes
Mor04v	3D-MoRSE - signal 04 / weighted by atomic van der Waals volumes
Mor05v	3D-MoRSE - signal 05 / weighted by atomic van der Waals volumes
Mor06v	3D-MoRSE - signal 06 / weighted by atomic van der Waals volumes
Mor07v	3D-MoRSE - signal 07 / weighted by atomic van der Waals volumes
Mor08v	3D-MoRSE - signal 08 / weighted by atomic van der Waals volumes
Mor09v	3D-MoRSE - signal 09 / weighted by atomic van der Waals volumes
Mor10v	3D-MoRSE - signal 10 / weighted by atomic van der Waals volumes
Mor11v	3D-MoRSE - signal 11 / weighted by atomic van der Waals volumes
Mor12v	3D-MoRSE - signal 12 / weighted by atomic van der Waals volumes
Mor13v	3D-MoRSE - signal 13 / weighted by atomic van der Waals volumes
Mor14v	3D-MoRSE - signal 14 / weighted by atomic van der Waals volumes
Mor15v	3D-MoRSE - signal 15 / weighted by atomic van der Waals volumes
Mor16v	3D-MoRSE - signal 16 / weighted by atomic van der Waals volumes
Mor17v	3D-MoRSE - signal 17 / weighted by atomic van der Waals volumes
Mor18v	3D-MoRSE - signal 18 / weighted by atomic van der Waals volumes
Mor19v	3D-MoRSE - signal 19 / weighted by atomic van der Waals volumes
Mor20v	3D-MoRSE - signal 20 / weighted by atomic van der Waals volumes
Mor21v	3D-MoRSE - signal 21 / weighted by atomic van der Waals volumes
Mor22v	3D-MoRSE - signal 22 / weighted by atomic van der Waals volumes
Mor23v	3D-MoRSE - signal 23 / weighted by atomic van der Waals volumes
Mor24v	3D-MoRSE - signal 24 / weighted by atomic van der Waals volumes
Mor25v	3D-MoRSE - signal 25 / weighted by atomic van der Waals volumes
Mor26v	3D-MoRSE - signal 26 / weighted by atomic van der Waals volumes
Mor27v	3D-MoRSE - signal 27 / weighted by atomic van der Waals volumes
Mor28v	3D-MoRSE - signal 28 / weighted by atomic van der Waals volumes
Mor29v	3D-MoRSE - signal 29 / weighted by atomic van der Waals volumes
Mor30v	3D-MoRSE - signal 30 / weighted by atomic van der Waals volumes
Mor31v	3D-MoRSE - signal 31 / weighted by atomic van der Waals volumes
Mor32v	3D-MoRSE - signal 32 / weighted by atomic van der Waals volumes
Mor01e	3D-MoRSE - signal 01 / weighted by atomic Sanderson electronegativities
Mor02e	3D-MoRSE - signal 02 / weighted by atomic Sanderson electronegativities
Mor03e	3D-MoRSE - signal 03 / weighted by atomic Sanderson electronegativities
Mor04e	3D-MoRSE - signal 04 / weighted by atomic Sanderson electronegativities
Mor05e	3D-MoRSE - signal 05 / weighted by atomic Sanderson electronegativities
Mor06e	3D-MoRSE - signal 06 / weighted by atomic Sanderson electronegativities
Mor07e	3D-MoRSE - signal 07 / weighted by atomic Sanderson electronegativities
Mor08e	3D-MoRSE - signal 08 / weighted by atomic Sanderson electronegativities
Mor09e	3D-MoRSE - signal 09 / weighted by atomic Sanderson electronegativities
Mor10e	3D-MoRSE - signal 10 / weighted by atomic Sanderson electronegativities
Mor11e	3D-MoRSE - signal 11 / weighted by atomic Sanderson electronegativities
Mor12e	3D-MoRSE - signal 12 / weighted by atomic Sanderson electronegativities
Mor13e	3D-MoRSE - signal 13 / weighted by atomic Sanderson electronegativities
Mor14e	3D-MoRSE - signal 14 / weighted by atomic Sanderson electronegativities
Mor15e	3D-MoRSE - signal 15 / weighted by atomic Sanderson electronegativities
Mor16e	3D-MoRSE - signal 16 / weighted by atomic Sanderson electronegativities
Mor17e	3D-MoRSE - signal 17 / weighted by atomic Sanderson electronegativities
Mor18e	3D-MoRSE - signal 18 / weighted by atomic Sanderson electronegativities
Mor19e	3D-MoRSE - signal 19 / weighted by atomic Sanderson electronegativities
Mor20e	3D-MoRSE - signal 20 / weighted by atomic Sanderson electronegativities
Mor21e	3D-MoRSE - signal 21 / weighted by atomic Sanderson electronegativities
Mor22e	3D-MoRSE - signal 22 / weighted by atomic Sanderson electronegativities
Mor23e	3D-MoRSE - signal 23 / weighted by atomic Sanderson electronegativities
Mor24e	3D-MoRSE - signal 24 / weighted by atomic Sanderson electronegativities
Mor25e	3D-MoRSE - signal 25 / weighted by atomic Sanderson electronegativities
Mor26e	3D-MoRSE - signal 26 / weighted by atomic Sanderson electronegativities
Mor27e	3D-MoRSE - signal 27 / weighted by atomic Sanderson electronegativities
Mor28e	3D-MoRSE - signal 28 / weighted by atomic Sanderson electronegativities
Mor29e	3D-MoRSE - signal 29 / weighted by atomic Sanderson electronegativities
Mor30e	3D-MoRSE - signal 30 / weighted by atomic Sanderson electronegativities
Mor31e	3D-MoRSE - signal 31 / weighted by atomic Sanderson electronegativities
Mor32e	3D-MoRSE - signal 32 / weighted by atomic Sanderson electronegativities
Mor01p	3D-MoRSE - signal 01 / weighted by atomic polarizabilities
Mor02p	3D-MoRSE - signal 02 / weighted by atomic polarizabilities
Mor03p	3D-MoRSE - signal 03 / weighted by atomic polarizabilities
Mor04p	3D-MoRSE - signal 04 / weighted by atomic polarizabilities
Mor05p	3D-MoRSE - signal 05 / weighted by atomic polarizabilities
Mor06p	3D-MoRSE - signal 06 / weighted by atomic polarizabilities
Mor07p	3D-MoRSE - signal 07 / weighted by atomic polarizabilities
Mor08p	3D-MoRSE - signal 08 / weighted by atomic polarizabilities
Mor09p	3D-MoRSE - signal 09 / weighted by atomic polarizabilities
Mor10p	3D-MoRSE - signal 10 / weighted by atomic polarizabilities
Mor11p	3D-MoRSE - signal 11 / weighted by atomic polarizabilities
Mor12p	3D-MoRSE - signal 12 / weighted by atomic polarizabilities
Mor13p	3D-MoRSE - signal 13 / weighted by atomic polarizabilities
Mor14p	3D-MoRSE - signal 14 / weighted by atomic polarizabilities
Mor15p	3D-MoRSE - signal 15 / weighted by atomic polarizabilities
Mor16p	3D-MoRSE - signal 16 / weighted by atomic polarizabilities
Mor17p	3D-MoRSE - signal 17 / weighted by atomic polarizabilities
Mor18p	3D-MoRSE - signal 18 / weighted by atomic polarizabilities
Mor19p	3D-MoRSE - signal 19 / weighted by atomic polarizabilities
Mor20p	3D-MoRSE - signal 20 / weighted by atomic polarizabilities
Mor21p	3D-MoRSE - signal 21 / weighted by atomic polarizabilities
Mor22p	3D-MoRSE - signal 22 / weighted by atomic polarizabilities
Mor23p	3D-MoRSE - signal 23 / weighted by atomic polarizabilities
Mor24p	3D-MoRSE - signal 24 / weighted by atomic polarizabilities
Mor25p	3D-MoRSE - signal 25 / weighted by atomic polarizabilities
Mor26p	3D-MoRSE - signal 26 / weighted by atomic polarizabilities
Mor27p	3D-MoRSE - signal 27 / weighted by atomic polarizabilities
Mor28p	3D-MoRSE - signal 28 / weighted by atomic polarizabilities
Mor29p	3D-MoRSE - signal 29 / weighted by atomic polarizabilities
Mor30p	3D-MoRSE - signal 30 / weighted by atomic polarizabilities
Mor31p	3D-MoRSE - signal 31 / weighted by atomic polarizabilities
Mor32p	3D-MoRSE - signal 32 / weighted by atomic polarizabilities
L1u	1st component size directional WHIM index / unweighted
L2u	2nd component size directional WHIM index / unweighted
L3u	3rd component size directional WHIM index / unweighted
P1u	1st component shape directional WHIM index / unweighted
P2u	2nd component shape directional WHIM index / unweighted
G1u	1st component symmetry directional WHIM index / unweighted
G2u	2st component symmetry directional WHIM index / unweighted
G3u	3st component symmetry directional WHIM index / unweighted
E1u	1st component accessibility directional WHIM index / unweighted
E2u	2nd component accessibility directional WHIM index / unweighted
E3u	3rd component accessibility directional WHIM index / unweighted
L1m	1st component size directional WHIM index / weighted by atomic masses
L2m	2nd component size directional WHIM index / weighted by atomic masses
L3m	3rd component size directional WHIM index / weighted by atomic masses
P1m	1st component shape directional WHIM index / weighted by atomic masses
P2m	2nd component shape directional WHIM index / weighted by atomic masses
G1m	1st component symmetry directional WHIM index / weighted by atomic masses
G2m	2st component symmetry directional WHIM index / weighted by atomic masses
G3m	3st component symmetry directional WHIM index / weighted by atomic masses
E1m	1st component accessibility directional WHIM index / weighted by atomic masses
E2m	2nd component accessibility directional WHIM index / weighted by atomic masses
E3m	3rd component accessibility directional WHIM index / weighted by atomic masses
L1v	1st component size directional WHIM index / weighted by atomic van der Waals volumes
L2v	2nd component size directional WHIM index / weighted by atomic van der Waals volumes
L3v	3rd component size directional WHIM index / weighted by atomic van der Waals volumes
P1v	1st component shape directional WHIM index / weighted by atomic van der Waals volumes
P2v	2nd component shape directional WHIM index / weighted by atomic van der Waals volumes
G1v	1st component symmetry directional WHIM index / weighted by atomic van der Waals volumes
G2v	2st component symmetry directional WHIM index / weighted by atomic van der Waals volumes
G3v	3st component symmetry directional WHIM index / weighted by atomic van der Waals volumes
E1v	1st component accessibility directional WHIM index / weighted by atomic van der Waals volumes
E2v	2nd component accessibility directional WHIM index / weighted by atomic van der Waals volumes
E3v	3rd component accessibility directional WHIM index / weighted by atomic van der Waals volumes
L1e	1st component size directional WHIM index / weighted by atomic Sanderson electronegativities
L2e	2nd component size directional WHIM index / weighted by atomic Sanderson electronegativities
L3e	3rd component size directional WHIM index / weighted by atomic Sanderson electronegativities
P1e	1st component shape directional WHIM index / weighted by atomic Sanderson electronegativities
P2e	2nd component shape directional WHIM index / weighted by atomic Sanderson electronegativities
G1e	1st component symmetry directional WHIM index / weighted by atomic Sanderson electronegativities
G2e	2st component symmetry directional WHIM index / weighted by atomic Sanderson electronegativities
G3e	3st component symmetry directional WHIM index / weighted by atomic Sanderson electronegativities
E1e	1st component accessibility directional WHIM index / weighted by atomic Sanderson electronegativities
E2e	2nd component accessibility directional WHIM index / weighted by atomic Sanderson electronegativities
E3e	3rd component accessibility directional WHIM index / weighted by atomic Sanderson electronegativities
L1p	1st component size directional WHIM index / weighted by atomic polarizabilities
L2p	2nd component size directional WHIM index / weighted by atomic polarizabilities
L3p	3rd component size directional WHIM index / weighted by atomic polarizabilities
P1p	1st component shape directional WHIM index / weighted by atomic polarizabilities
P2p	2nd component shape directional WHIM index / weighted by atomic polarizabilities
G1p	1st component symmetry directional WHIM index / weighted by atomic polarizabilities
G2p	2st component symmetry directional WHIM index / weighted by atomic polarizabilities
G3p	3st component symmetry directional WHIM index / weighted by atomic polarizabilities
E1p	1st component accessibility directional WHIM index / weighted by atomic polarizabilities
E2p	2nd component accessibility directional WHIM index / weighted by atomic polarizabilities
E3p	3rd component accessibility directional WHIM index / weighted by atomic polarizabilities
L1s	1st component size directional WHIM index / weighted by atomic electrotopological states
L2s	2nd component size directional WHIM index / weighted by atomic electrotopological states
L3s	3rd component size directional WHIM index / weighted by atomic electrotopological states
P1s	1st component shape directional WHIM index / weighted by atomic electrotopological states
P2s	2nd component shape directional WHIM index / weighted by atomic electrotopological states
G1s	1st component symmetry directional WHIM index / weighted by atomic electrotopological states
G2s	2st component symmetry directional WHIM index / weighted by atomic electrotopological states
G3s	3st component symmetry directional WHIM index / weighted by atomic electrotopological states
E1s	1st component accessibility directional WHIM index / weighted by atomic electrotopological states
E2s	2nd component accessibility directional WHIM index / weighted by atomic electrotopological states
E3s	3rd component accessibility directional WHIM index / weighted by atomic electrotopological states
Tu	T total size index / unweighted
Tm	T total size index / weighted by atomic masses
Tv	T total size index / weighted by atomic van der Waals volumes
Te	T total size index / weighted by atomic Sanderson electronegativities
Tp	T total size index / weighted by atomic polarizabilities
Ts	T total size index / weighted by atomic electrotopological states
Au	A total size index / unweighted
Am	A total size index / weighted by atomic masses
Av	A total size index / weighted by atomic van der Waals volumes
Ae	A total size index / weighted by atomic Sanderson electronegativities
Ap	A total size index / weighted by atomic polarizabilities
As	A total size index / weighted by atomic electrotopological states
Gu	G total symmetry index / unweighted
Gm	G total symmetry index / weighted by atomic masses
Gs	G total symmetry index / weighted by atomic electrotopological states
Ku	K global shape index / unweighted
Km	K global shape index / weighted by atomic masses
Kv	K global shape index / weighted by atomic van der Waals volumes
Ke	K global shape index / weighted by atomic Sanderson electronegativities
Kp	K global shape index / weighted by atomic polarizabilities
Ks	K global shape index / weighted by atomic electrotopological states
Du	D total accessibility index / unweighted
Dm	D total accessibility index / weighted by atomic masses
Dv	D total accessibility index / weighted by atomic van der Waals volumes
De	D total accessibility index / weighted by atomic Sanderson electronegativities
Dp	D total accessibility index / weighted by atomic polarizabilities
Ds	D total accessibility index / weighted by atomic electrotopological states
Vu	V total size index / unweighted
Vm	V total size index / weighted by atomic masses
Vv	V total size index / weighted by atomic van der Waals volumes
Ve	V total size index / weighted by atomic Sanderson electronegativities
Vp	V total size index / weighted by atomic polarizabilities
Vs	V total size index / weighted by atomic electrotopological states
ITH	total information content on the leverage equality
ISH	standardized information content on the leverage equality
HIC	mean information content on the leverage magnitude
HGM	geometric mean on the leverage magnitude
H0u	H autocorrelation of lag 0 / unweighted
H1u	H autocorrelation of lag 1 / unweighted
H2u	H autocorrelation of lag 2 / unweighted
H3u	H autocorrelation of lag 3 / unweighted
H4u	H autocorrelation of lag 4 / unweighted
H5u	H autocorrelation of lag 5 / unweighted
H6u	H autocorrelation of lag 6 / unweighted
H7u	H autocorrelation of lag 7 / unweighted
H8u	H autocorrelation of lag 8 / unweighted
HTu	H total index / unweighted
HATS0u	leverage-weighted autocorrelation of lag 0 / unweighted
HATS1u	leverage-weighted autocorrelation of lag 1 / unweighted
HATS2u	leverage-weighted autocorrelation of lag 2 / unweighted
HATS3u	leverage-weighted autocorrelation of lag 3 / unweighted
HATS4u	leverage-weighted autocorrelation of lag 4 / unweighted
HATS5u	leverage-weighted autocorrelation of lag 5 / unweighted
HATS6u	leverage-weighted autocorrelation of lag 6 / unweighted
HATS7u	leverage-weighted autocorrelation of lag 7 / unweighted
HATS8u	leverage-weighted autocorrelation of lag 8 / unweighted
HATSu	leverage-weighted total index / unweighted
H0m	H autocorrelation of lag 0 / weighted by atomic masses
H1m	H autocorrelation of lag 1 / weighted by atomic masses
H2m	H autocorrelation of lag 2 / weighted by atomic masses
H3m	H autocorrelation of lag 3 / weighted by atomic masses
H4m	H autocorrelation of lag 4 / weighted by atomic masses
H5m	H autocorrelation of lag 5 / weighted by atomic masses
H6m	H autocorrelation of lag 6 / weighted by atomic masses
H7m	H autocorrelation of lag 7 / weighted by atomic masses
H8m	H autocorrelation of lag 8 / weighted by atomic masses
HTm	H total index / weighted by atomic masses
HATS0m	leverage-weighted autocorrelation of lag 0 / weighted by atomic masses
HATS1m	leverage-weighted autocorrelation of lag 1 / weighted by atomic masses
HATS2m	leverage-weighted autocorrelation of lag 2 / weighted by atomic masses
HATS3m	leverage-weighted autocorrelation of lag 3 / weighted by atomic masses
HATS4m	leverage-weighted autocorrelation of lag 4 / weighted by atomic masses
HATS5m	leverage-weighted autocorrelation of lag 5 / weighted by atomic masses
HATS6m	leverage-weighted autocorrelation of lag 6 / weighted by atomic masses
HATS7m	leverage-weighted autocorrelation of lag 7 / weighted by atomic masses
HATS8m	leverage-weighted autocorrelation of lag 8 / weighted by atomic masses
HATSm	leverage-weighted total index / weighted by atomic masses
H0v	H autocorrelation of lag 0 / weighted by atomic van der Waals volumes
H1v	H autocorrelation of lag 1 / weighted by atomic van der Waals volumes
H2v	H autocorrelation of lag 2 / weighted by atomic van der Waals volumes
H3v	H autocorrelation of lag 3 / weighted by atomic van der Waals volumes
H4v	H autocorrelation of lag 4 / weighted by atomic van der Waals volumes
H5v	H autocorrelation of lag 5 / weighted by atomic van der Waals volumes
H6v	H autocorrelation of lag 6 / weighted by atomic van der Waals volumes
H7v	H autocorrelation of lag 7 / weighted by atomic van der Waals volumes
H8v	H autocorrelation of lag 8 / weighted by atomic van der Waals volumes
HTv	H total index / weighted by atomic van der Waals volumes
HATS0v	leverage-weighted autocorrelation of lag 0 / weighted by atomic van der Waals volumes
HATS1v	leverage-weighted autocorrelation of lag 1 / weighted by atomic van der Waals volumes
HATS2v	leverage-weighted autocorrelation of lag 2 / weighted by atomic van der Waals volumes
HATS3v	leverage-weighted autocorrelation of lag 3 / weighted by atomic van der Waals volumes
HATS4v	leverage-weighted autocorrelation of lag 4 / weighted by atomic van der Waals volumes
HATS5v	leverage-weighted autocorrelation of lag 5 / weighted by atomic van der Waals volumes
HATS6v	leverage-weighted autocorrelation of lag 6 / weighted by atomic van der Waals volumes
HATS7v	leverage-weighted autocorrelation of lag 7 / weighted by atomic van der Waals volumes
HATS8v	leverage-weighted autocorrelation of lag 8 / weighted by atomic van der Waals volumes
HATSv	leverage-weighted total index / weighted by atomic van der Waals volumes
H0e	H autocorrelation of lag 0 / weighted by atomic Sanderson electronegativities
H1e	H autocorrelation of lag 1 / weighted by atomic Sanderson electronegativities
H2e	H autocorrelation of lag 2 / weighted by atomic Sanderson electronegativities
H3e	H autocorrelation of lag 3 / weighted by atomic Sanderson electronegativities
H4e	H autocorrelation of lag 4 / weighted by atomic Sanderson electronegativities
H5e	H autocorrelation of lag 5 / weighted by atomic Sanderson electronegativities
H6e	H autocorrelation of lag 6 / weighted by atomic Sanderson electronegativities
H7e	H autocorrelation of lag 7 / weighted by atomic Sanderson electronegativities
H8e	H autocorrelation of lag 8 / weighted by atomic Sanderson electronegativities
HTe	H total index / weighted by atomic Sanderson electronegativities
HATS0e	leverage-weighted autocorrelation of lag 0 / weighted by atomic Sanderson electronegativities
HATS1e	leverage-weighted autocorrelation of lag 1 / weighted by atomic Sanderson electronegativities
HATS2e	leverage-weighted autocorrelation of lag 2 / weighted by atomic Sanderson electronegativities
HATS3e	leverage-weighted autocorrelation of lag 3 / weighted by atomic Sanderson electronegativities
HATS4e	leverage-weighted autocorrelation of lag 4 / weighted by atomic Sanderson electronegativities
HATS5e	leverage-weighted autocorrelation of lag 5 / weighted by atomic Sanderson electronegativities
HATS6e	leverage-weighted autocorrelation of lag 6 / weighted by atomic Sanderson electronegativities
HATS7e	leverage-weighted autocorrelation of lag 7 / weighted by atomic Sanderson electronegativities
HATS8e	leverage-weighted autocorrelation of lag 8 / weighted by atomic Sanderson electronegativities
HATSe	leverage-weighted total index / weighted by atomic Sanderson electronegativities
H0p	H autocorrelation of lag 0 / weighted by atomic polarizabilities
H1p	H autocorrelation of lag 1 / weighted by atomic polarizabilities
H2p	H autocorrelation of lag 2 / weighted by atomic polarizabilities
H3p	H autocorrelation of lag 3 / weighted by atomic polarizabilities
H4p	H autocorrelation of lag 4 / weighted by atomic polarizabilities
H5p	H autocorrelation of lag 5 / weighted by atomic polarizabilities
H6p	H autocorrelation of lag 6 / weighted by atomic polarizabilities
H7p	H autocorrelation of lag 7 / weighted by atomic polarizabilities
H8p	H autocorrelation of lag 8 / weighted by atomic polarizabilities
HTp	H total index / weighted by atomic polarizabilities
HATS0p	leverage-weighted autocorrelation of lag 0 / weighted by atomic polarizabilities
HATS1p	leverage-weighted autocorrelation of lag 1 / weighted by atomic polarizabilities
HATS2p	leverage-weighted autocorrelation of lag 2 / weighted by atomic polarizabilities
HATS3p	leverage-weighted autocorrelation of lag 3 / weighted by atomic polarizabilities
HATS4p	leverage-weighted autocorrelation of lag 4 / weighted by atomic polarizabilities
HATS5p	leverage-weighted autocorrelation of lag 5 / weighted by atomic polarizabilities
HATS6p	leverage-weighted autocorrelation of lag 6 / weighted by atomic polarizabilities
HATS7p	leverage-weighted autocorrelation of lag 7 / weighted by atomic polarizabilities
HATS8p	leverage-weighted autocorrelation of lag 8 / weighted by atomic polarizabilities
HATSp	leverage-weighted total index / weighted by atomic polarizabilities
RCON	Randic-type R matrix connectivity
RARS	R matrix average row sum
REIG	first eigenvalue of the R matrix
R1u	R autocorrelation of lag 1 / unweighted
R2u	R autocorrelation of lag 2 / unweighted
R3u	R autocorrelation of lag 3 / unweighted
R4u	R autocorrelation of lag 4 / unweighted
R5u	R autocorrelation of lag 5 / unweighted
R6u	R autocorrelation of lag 6 / unweighted
R7u	R autocorrelation of lag 7 / unweighted
R8u	R autocorrelation of lag 8 / unweighted
RTu	R total index / unweighted
R1u+	R maximal autocorrelation of lag 1 / unweighted
R2u+	R maximal autocorrelation of lag 2 / unweighted
R3u+	R maximal autocorrelation of lag 3 / unweighted
R4u+	R maximal autocorrelation of lag 4 / unweighted
R5u+	R maximal autocorrelation of lag 5 / unweighted
R6u+	R maximal autocorrelation of lag 6 / unweighted
R7u+	R maximal autocorrelation of lag 7 / unweighted
R8u+	R maximal autocorrelation of lag 8 / unweighted
RTu+	R maximal index / unweighted
R1m	R autocorrelation of lag 1 / weighted by atomic masses
R2m	R autocorrelation of lag 2 / weighted by atomic masses
R3m	R autocorrelation of lag 3 / weighted by atomic masses
R4m	R autocorrelation of lag 4 / weighted by atomic masses
R5m	R autocorrelation of lag 5 / weighted by atomic masses
R6m	R autocorrelation of lag 6 / weighted by atomic masses
R7m	R autocorrelation of lag 7 / weighted by atomic masses
R8m	R autocorrelation of lag 8 / weighted by atomic masses
RTm	R total index / weighted by atomic masses
R1m+	R maximal autocorrelation of lag 1 / weighted by atomic masses
R2m+	R maximal autocorrelation of lag 2 / weighted by atomic masses
R3m+	R maximal autocorrelation of lag 3 / weighted by atomic masses
R4m+	R maximal autocorrelation of lag 4 / weighted by atomic masses
R5m+	R maximal autocorrelation of lag 5 / weighted by atomic masses
R6m+	R maximal autocorrelation of lag 6 / weighted by atomic masses
R7m+	R maximal autocorrelation of lag 7 / weighted by atomic masses
R8m+	R maximal autocorrelation of lag 8 / weighted by atomic masses
RTm+	R maximal index / weighted by atomic masses
R1v	R autocorrelation of lag 1 / weighted by atomic van der Waals volumes
R2v	R autocorrelation of lag 2 / weighted by atomic van der Waals volumes
R3v	R autocorrelation of lag 3 / weighted by atomic van der Waals volumes
R4v	R autocorrelation of lag 4 / weighted by atomic van der Waals volumes
R5v	R autocorrelation of lag 5 / weighted by atomic van der Waals volumes
R6v	R autocorrelation of lag 6 / weighted by atomic van der Waals volumes
R7v	R autocorrelation of lag 7 / weighted by atomic van der Waals volumes
R8v	R autocorrelation of lag 8 / weighted by atomic van der Waals volumes
RTv	R total index / weighted by atomic van der Waals volumes
R1v+	R maximal autocorrelation of lag 1 / weighted by atomic van der Waals volumes
R2v+	R maximal autocorrelation of lag 2 / weighted by atomic van der Waals volumes
R3v+	R maximal autocorrelation of lag 3 / weighted by atomic van der Waals volumes
R4v+	R maximal autocorrelation of lag 4 / weighted by atomic van der Waals volumes
R5v+	R maximal autocorrelation of lag 5 / weighted by atomic van der Waals volumes
R6v+	R maximal autocorrelation of lag 6 / weighted by atomic van der Waals volumes
R7v+	R maximal autocorrelation of lag 7 / weighted by atomic van der Waals volumes
R8v+	R maximal autocorrelation of lag 8 / weighted by atomic van der Waals volumes
RTv+	R maximal index / weighted by atomic van der Waals volumes
R1e	R autocorrelation of lag 1 / weighted by atomic Sanderson electronegativities
R2e	R autocorrelation of lag 2 / weighted by atomic Sanderson electronegativities
R3e	R autocorrelation of lag 3 / weighted by atomic Sanderson electronegativities
R4e	R autocorrelation of lag 4 / weighted by atomic Sanderson electronegativities
R5e	R autocorrelation of lag 5 / weighted by atomic Sanderson electronegativities
R6e	R autocorrelation of lag 6 / weighted by atomic Sanderson electronegativities
R7e	R autocorrelation of lag 7 / weighted by atomic Sanderson electronegativities
R8e	R autocorrelation of lag 8 / weighted by atomic Sanderson electronegativities
RTe	R total index / weighted by atomic Sanderson electronegativities
R1e+	R maximal autocorrelation of lag 1 / weighted by atomic Sanderson electronegativities
R2e+	R maximal autocorrelation of lag 2 / weighted by atomic Sanderson electronegativities
R3e+	R maximal autocorrelation of lag 3 / weighted by atomic Sanderson electronegativities
R4e+	R maximal autocorrelation of lag 4 / weighted by atomic Sanderson electronegativities
R5e+	R maximal autocorrelation of lag 5 / weighted by atomic Sanderson electronegativities
R6e+	R maximal autocorrelation of lag 6 / weighted by atomic Sanderson electronegativities
R7e+	R maximal autocorrelation of lag 7 / weighted by atomic Sanderson electronegativities
R8e+	R maximal autocorrelation of lag 8 / weighted by atomic Sanderson electronegativities
RTe+	R maximal index / weighted by atomic Sanderson electronegativities
R1p	R autocorrelation of lag 1 / weighted by atomic polarizabilities
R2p	R autocorrelation of lag 2 / weighted by atomic polarizabilities
R3p	R autocorrelation of lag 3 / weighted by atomic polarizabilities
R4p	R autocorrelation of lag 4 / weighted by atomic polarizabilities
R5p	R autocorrelation of lag 5 / weighted by atomic polarizabilities
R6p	R autocorrelation of lag 6 / weighted by atomic polarizabilities
R7p	R autocorrelation of lag 7 / weighted by atomic polarizabilities
R8p	R autocorrelation of lag 8 / weighted by atomic polarizabilities
RTp	R total index / weighted by atomic polarizabilities
R1p+	R maximal autocorrelation of lag 1 / weighted by atomic polarizabilities
R2p+	R maximal autocorrelation of lag 2 / weighted by atomic polarizabilities
R3p+	R maximal autocorrelation of lag 3 / weighted by atomic polarizabilities
R4p+	R maximal autocorrelation of lag 4 / weighted by atomic polarizabilities
R5p+	R maximal autocorrelation of lag 5 / weighted by atomic polarizabilities
R6p+	R maximal autocorrelation of lag 6 / weighted by atomic polarizabilities
R7p+	R maximal autocorrelation of lag 7 / weighted by atomic polarizabilities
R8p+	R maximal autocorrelation of lag 8 / weighted by atomic polarizabilities
RTp+	R maximal index / weighted by atomic polarizabilities
nCp	number of terminal primary C(sp3)
nCs	number of total secondary C(sp3)
nCt	number of total tertiary C(sp3)
nCq	number of total quaternary C(sp3)
nCrs	number of ring secondary C(sp3)
nCrt	number of ring tertiary C(sp3)
nCrq	number of ring quaternary C(sp3)
nCar	number of aromatic C(sp2)
nCbH	number of unsubstituted benzene C(sp2)
nCb–	number of substituted benzene C(sp2)
nCconj	number of non-aromatic conjugated C(sp2)
nR=Cp	number of terminal primary C(sp2)
nR=Cs	number of aliphatic secondary C(sp2)
nR=Ct	number of aliphatic tertiary C(sp2)
n=C=	number of allenes groups
nR#CH/X	number of terminal C(sp)
nR#C–	number of non-terminal C(sp)
nROCN	number of cyanates (aliphatic)
nArOCN	number of cyanates (aromatic)
nRNCO	number of isocyanates (aliphatic)
nArNCO	number of isocyanates (aromatic)
nRSCN	number of thiocyanates (aliphatic)
nArSCN	number of thiocyanates (aromatic)
nRNCS	number of isothiocyanates (aliphatic)
nArNCS	number of isothiocyanates (aromatic)
nRCOOH	number of carboxylic acids (aliphatic)
nArCOOH	number of carboxylic acids (aromatic)
nRCOOR	number of esters (aliphatic)
nArCOOR	number of esters (aromatic)
nRCONH2	number of primary amides (aliphatic)
nArCONH2	number of primary amides (aromatic)
nRCONHR	number of secondary amides (aliphatic)
nArCONHR	number of secondary amides (aromatic)
nRCONR2	number of tertiary amides (aliphatic)
nArCONR2	number of tertiary amides (aromatic)
nROCON	number of (thio-) carbamates (aliphatic)
nArOCON	number of (thio-) carbamates (aromatic)
nRCOX	number of acyl halogenides (aliphatic)
nArCOX	number of acyl halogenides (aromatic)
nRCSOH	number of thioacids (aliphatic)
nArCSOH	number of thioacids (aromatic)
nRCSSH	number of dithioacids (aliphatic)
nArCSSH	number of dithioacids (aromatic)
nRCOSR	number of thioesters (aliphatic)
nArCOSR	number of thioesters (aromatic)
nRCSSR	number of dithioesters (aliphatic)
nArCSSR	number of dithioesters (aromatic)
nRCHO	number of aldehydes (aliphatic)
nArCHO	number of aldehydes (aromatic)
nRCO	number of ketones (aliphatic)
nArCO	number of ketones (aromatic)
nCONN	number of urea (-thio) derivatives
nC=O(OR)2	number of carbonate (-thio) derivatives
nN=C-N<	number of amidine derivatives
nC(=N)N2	number of guanidine derivatives
nRC=N	number of imines (aliphatic)
nArC=N	number of imines (aromatic)
nRCNO	number of oximes (aliphatic)
nArCNO	number of oximes (aromatic)
nRNH2	number of primary amines (aliphatic)
nArNH2	number of primary amines (aromatic)
nRNHR	number of secondary amines (aliphatic)
nArNHR	number of secondary amines (aromatic)
nRNR2	number of tertiary amines (aliphatic)
nArNR2	number of tertiary amines (aromatic)
nN-N	number of N hydrazines
nN=N	number of N azo-derivatives
nRCN	number of nitriles (aliphatic)
nArCN	number of nitriles (aromatic)
nN+	number of positive charged N
nNq	number of quaternary N
nRNHO	number of hydroxylamines (aliphatic)
nArNHO	number of hydroxylamines (aromatic)
nRNNOx	number of N-nitroso groups (aliphatic)
nArNNOx	number of N-nitroso groups (aromatic)
nRNO	number of nitroso groups (aliphatic)
nArNO	number of nitroso groups (aromatic)
nRNO2	number of nitro groups (aliphatic)
nArNO2	number of nitro groups (aromatic)
nN(CO)2	number of imides (thio-)
nC=N-N<	number of hydrazones
nROH	number of hydroxyl groups
nArOH	number of aromatic hydroxyls
nOHp	number of primary alcohols
nOHs	number of secondary alcohols
nOHt	number of tertiary alcohols
nROR	number of ethers (aliphatic)
nArOR	number of ethers (aromatic)
nROX	number of hypohalogenides (aliphatic)
nArOX	number of hypohalogenides (aromatic)
nO(C=O)2	number of anhydrides (thio-)
nH2O	number of water molecules
nSH	number of thiols
nC=S	number of thioketones
nRSR	number of sulfides
nRSSR	number of disulfides
nSO	number of sulfoxides
nS(=O)2	number of sulfones
nSOH	number of sulfenic (thio-) acids
nSOOH	number of sulfinic (thio-/dithio-)acids
nSO2OH	number of sulfonic (thio-/dithio-) acids
nSO3OH	number of sulfuric (thio-/dithio-) acids
nSO2	number of sulfites (thio-/ dithio-)
nSO3	number of sulfonates (thio- / dithio-)
nSO4	number of sulfates (thio- / dithio-)
nSO2N	number of sulfonamides / sulfinamides / sulfenamides (thio- / dithio-)
nPO3	number of phosphites / thiophosphites
nPO4	number of phosphates / thiophosphates
nPR3	number of phosphanes
nP(=O)O2R	number of phosphonates / thiophosphonates
nP(=O)R3/nPR5	number of phosphoranes / thiophosphoranes
nCH2RX	number of CH2RX
nCHR2X	number of CHR2X
nCR3X	number of CR3X
nR=CHX	number of R=CHX
nR=CRX	number of R=CRX
nR#CX	number of R#CX
nCHRX2	number of CHRX2
nCR2X2	number of CR2X2
nR=CX2	number of R=CX2
nCRX3	number of CRX3
nArX	number of X on aromatic ring
nCXr	number of X on ring C(sp3)
nCXr=	number of X on ring C(sp2)
nCconjX	number of X on exo-conjugated C
nAziridines	number of Aziridines
nOxiranes	number of Oxiranes
nThiranes	number of Thiranes
nAzetidines	number of Azetidines
nOxetanes	number of Oxetanes
nThioethanes	number of Thioethanes
nBeta-Lactams	number of Beta-Lactams
nPyrrolidines	number of Pyrrolidines
nOxolanes	number of Oxolanes
nth-Thiophenes	number of tetrahydro-Thiophenes
nPyrroles	number of Pyrroles
nPyrazoles	number of Pyrazoles
nImidazoles	number of Imidazoles
nFuranes	number of Furanes
nThiophenes	number of Thiophenes
nOxazoles	number of Oxazoles
nIsoxazoles	number of Isoxazoles
nThiazoles	number of Thiazoles
nIsothiazoles	number of Isothiazoles
nTriazoles	number of Triazoles
nPyridines	number of Pyridines
nPyridazines	number of Pyridazines
nPyrimidines	number of Pyrimidines
nPyrazines	number of Pyrazines
n135-Triazines	number of 135-Triazines
n124-Triazines	number of 124-Triazines
nHDon	number of donor atoms for H-bonds (N and O)
nHAcc	number of acceptor atoms for H-bonds (N, O, F)
nHBonds	number of intramolecular H-bonds
C-001	CH3R / CH4
C-002	CH2R2
C-003	CHR3
C-004	CR4
C-005	CH3X
C-006	CH2RX
C-007	CH2X2
C-008	CHR2X
C-009	CHRX2
C-010	CHX3
C-011	CR3X
C-012	CR2X2
C-013	CRX3
C-014	CX4
C-015	=CH2
C-016	=CHR
C-017	=CR2
C-018	=CHX
C-019	=CRX
C-020	=CX2
C-021	#CH
C-022	#CR / R=C=R
C-023	#CX
C-024	R--CH--R
C-025	R--CR--R
C-026	R--CX--R
C-027	R--CH--X
C-028	R--CR--X
C-029	R--CX--X
C-030	X--CH--X
C-031	X--CR--X
C-032	X--CX--X
C-033	R--CH..X
C-034	R--CR..X
C-035	R--CX..X
C-036	Al-CH=X
C-037	Ar-CH=X
C-038	Al-C(=X)-Al
C-039	Ar-C(=X)-R
C-040	R-C(=X)-X / R-C#X / X=C=X
C-041	X-C(=X)-X
C-042	X--CH..X
C-043	X--CR..X
C-044	X--CX..X
C-045	undefined
H-046	Ha attached to C0(sp3) no X attached to next C
H-047	Ha attached to C1(sp3) / C0(sp2)
H-048	Ha attached to C2(sp3) / C1(sp2) / C0(sp)
H-049	Ha attached to C3(sp3) / C2(sp2) / C3(sp2) / C3(sp)
H-050	H attached to heteroatom
H-051	H attached to alpha-Cb
H-052	Ha attached to C0(sp3) with 1X attached to next C
H-053	Ha attached to C0(sp3) with 2X attached to next C
H-054	Ha attached to C0(sp3) with 3X attached to next C
H-055	Ha attached to C0(sp3) with 4X attached to next C
O-056	alcohol
O-057	phenol / enol / carboxyl OH
O-058	O=
O-059	Al-O-Al
O-060	Al-O-Ar / Ar-O-Ar / R..O..R / R-O-C=X
O-061	O-- c
O-062	O- (negatively charged)
O-063	R-O-O-R
O-064	Any-Se-Any
O-065	Se=
N-066	Al-NH2
N-067	Al2-NH
N-068	Al3-N
N-069	Ar-NH2 / X-NH2
N-070	Ar-NH-Al
N-071	Ar-NAl2
N-072	RCO-N< / >N-X=X
N-073	Ar2NH / Ar3N / Ar2N-Al / R..N..Rd
N-074	R#N / R=N-
N-075	R--N--Re / R--N--X
N-076	Ar-NO2 / R--N(--R)--Of / RO-NO
N-077	Al-NO2
N-078	Ar-N=X / X-N=X
N-079	N+ (positively charged)
N-080	undefined
F-081	Fa attached to C1(sp3)
F-082	Fa attached to C2(sp3)
F-083	Fa attached to C3(sp3)
F-084	Fa attached to C1(sp2)
F-085	Fa attached to C2(sp2)-C4(sp2) / C1(sp) / C4(sp3) / X
Cl-086	Cla attached to C1(sp3)
Cl-087	Cla attached to C2(sp3)
Cl-088	Cla attached to C3(sp3)
Cl-089	Cla attached to C1(sp2)
Cl-090	Cla attached to C2(sp2)-C4(sp2) / C1(sp) / C4(sp3) / X
Br-091	Bra attached to C1(sp3)
Br-092	Bra attached to C2(sp3)
Br-093	Bra attached to C3(sp3)
Br-094	Bra attached to C1(sp2)
Br-095	Bra attached to C2(sp2)-C4(sp2) / C1(sp) / C4(sp3) / X
I-096	Ia attached to C1(sp3)
I-097	Ia attached to C2(sp3)
I-098	Ia attached to C3(sp3)
I-099	Ia attached to C1(sp2)
I-100	Ia attached to C2(sp2)-C4(sp2) / C1(sp) / C4(sp3) / X
S-101	undefined
S-102	undefined
S-103	undefined
S-104	undefined
S-105	undefined
S-106	R-SH
S-107	R2S / RS-SR
S-108	R=S
S-109	R-SO-R
S-110	R-SO2-R
S-111	>Si<
S-112	undefined
S-113	undefined
S-114	undefined
S-115	undefined
P-116	R3-P=X
P-117	X3-P=X (phosphate)
P-118	PX3 (phosphite)
P-119	PR3 (phosphine)
P-120	C-P(X)2=X (phosphonate)
qpmax	maximum positive charge
qnmax	maximum negative charge
Qpos	total positive charge
Qneg	total negative charge
Qtot	total absolute charge (electronic charge index - ECI)
Qmean	mean absolute charge (charge polarization)
Q2	total squared charge
RPCG	relative positive charge
RNCG	relative negative charge
SPP	submolecular polarity parameter
TE1	topological electronic descriptor
TE2	topological electronic descriptor (bond resctricted)
PCWTe	partial charge weighted topological electronic descriptor
LDI	local dipole index
Ui	unsaturation index
Hy	hydrophilic factor
AMR	molar refractivity
TPSA(NO)	topological polar surface area using N, O polar contributions
TPSA(tot)	topological polar surface area using N, O, S, P polar contributions
MLogP	Moriguchi octanol-water partition coefficient
MLOGP2	Squared Moriguchi octanol-water partition coeff. (logP^2)
ALOGP	Ghose-Crippen octanol-water partition coeff. (logP)
ALOGP2	Squared Ghose-Crippen octanol-water partition coeff. (logP^2)
LAI	Lipinski alert index
GVWAI-80	Ghose-Viswanadhan-Wendoloski drug-like index at 80%
GVWAI-50	Ghose-Viswanadhan-Wendoloski drug-like index at 50%
Inflammat-80	Ghose-Viswanadhan-Wendoloski antiinflammatory-like index at 80%
Inflammat-50	Ghose-Viswanadhan-Wendoloski antiinflammatory-like index at 50%
Depressant-80	Ghose-Viswanadhan-Wendoloski antidepressant-like index at 80%
Depressant-50	Ghose-Viswanadhan-Wendoloski antidepressant-like index at 50%
Psychotic-80	Ghose-Viswanadhan-Wendoloski antipsychotic-like index at 80%
Psychotic-50	Ghose-Viswanadhan-Wendoloski antipsychotic-like index at 50%
Hypertens-80	Ghose-Viswanadhan-Wendoloski antihypertensive-like index at 80%
Hypertens-50	Ghose-Viswanadhan-Wendoloski antihypertensive-like index at 50%
Hypnotic-80	Ghose-Viswanadhan-Wendoloski hypnotic-like index at 80%
Hypnotic-50	Ghose-Viswanadhan-Wendoloski hypnotic-like index at 50%
Neoplastic-80	Ghose-Viswanadhan-Wendoloski antineoplastic-like index at 80%
Neoplastic-50	Ghose-Viswanadhan-Wendoloski antineoplastic-like index at 50%
Infective-80	Ghose-Viswanadhan-Wendoloski antiinfective-like index at 80%
Infective-50	Ghose-Viswanadhan-Wendoloski antiinfective-like index at 50%
BLTF96	Verhaar model of Fish base-line toxicity for Fish (96h) from MLOGP (mmol/l)
BLTD48	Verhaar model of Daphnia base-line toxicity for Daphnia (48h) from MLOGP (mmol/l)
BLTA96	Verhaar model of Algae base-line toxicity for Algae (96h) from MLOGP (mmol/l)
nring	number of ring(s)
nringb	number of bonds in ring(s)
6m1	number of carbon atoms with multiplicity = 1 (primary)
6m2	number of carbon atoms with multiplicity = 2 (secondary)
6m3	number of carbon atoms with multiplicity = 3 (tertiary)
6m4	number of carbon atoms with multiplicity = 4 (quaternary)
fp***	bit number *** in the fingerprint (FP2) generated by openbabel

## Sheet: PCA
PRINCIPAL COMPONENTS ANALYSIS
Variables	Factor Loading (10 most important principal components (PC) [70.87% of variance explained])
	PC1	PC2	PC3	PC4	PC5	PC6	PC7	PC8	PC9	PC10
mw	-0.0454179	0.0010119	0.00787243	-0.002434	-0.00352681	0.00340447	-0.00202244	-0.00391559	0.00168484	0.00706643
amw	-0.0183883	-0.0505045	0.0424889	-0.0179263	0.0113577	-0.0417946	0.0102023	0.0144452	0.0122933	0.00183939
nring	-0.0256802	-0.0475194	-2.26557e-05	-0.0434203	-0.0301372	-0.0267538	0.0249546	-0.00534822	0.0153444	-0.0152371
nringb	-0.0297506	-0.0457299	0.00793702	-0.0245749	-0.0428972	-0.0155908	-0.00682705	0.00434509	0.0166165	-0.00101619
X6.4	-0.00420651	0.00179314	-0.0416836	0.011505	0.0219745	0.0538832	0.0581553	0.00214953	-0.00472323	0.0343381
X6.2	-0.0382903	0.00665294	0.022023	-0.0103995	-0.0310248	-0.0329336	-0.0393313	-0.00339152	0.0122683	0.00738613
X6.3	-0.0260598	-0.0428495	0.00586068	-0.0249483	0.00183037	0.0017968	0.0348061	-0.00565611	0.00137476	-0.0234317
X6.1	0.00533602	0.0228469	-0.0193503	0.0452341	0.0646717	0.079745	0.0416223	0.00276768	-0.0258437	0.0167589
fp9	-0.00675437	-0.0134298	0.00530308	0.00486411	-0.00448883	-0.00622748	-0.0179624	0.01673	-0.00868625	0.0343325
fp11	-0.0113487	-0.024571	0.0151274	0.016944	0.02025	-0.0226326	-0.0419578	0.0265062	-0.0322076	0.0575847
fp25	-0.00329534	-0.00639293	0.00759746	0.0022486	0.00129989	-0.00495318	-0.0151089	-0.000684476	0.00508504	0.0106439
fp44	0.00115247	0.0011187	0.00460644	0.00274008	-0.00886637	-0.00143883	-0.0121643	0.00545628	-0.00271839	0.00215277
fp50	-0.0121959	0.019275	-0.0495591	-0.0140609	-0.0429	-0.0363753	-0.00956431	-0.0144898	0.0162388	-0.0432025
fp56	0.000571332	-0.00585559	0.0077718	-0.00720138	0.00257276	-0.00944967	-0.0252877	-0.00704357	0.0245611	0.00556528
fp59	0.0176628	0.00147918	0.014729	-0.0135502	0.0288453	0.0018692	-0.0582791	-0.0547512	0.0380562	-0.0326527
fp62	0.00210124	-0.00178396	-0.0120959	-0.0162493	0.00878117	-0.0190799	-0.0430348	-0.0455225	0.0370553	-0.0455177
fp66	-0.0114633	-0.0265299	0.0171971	0.0162943	0.0223025	-0.0284502	-0.0354978	0.0340083	-0.0252244	0.0608393
fp67	0.000803382	-0.00438372	0.00476666	-0.00478072	0.0148272	-0.022294	-0.00768794	0.0139973	0.022835	0.0426217
fp70	0.00108906	-0.00131634	-0.000493377	-0.00264	0.00563005	-0.00428454	-0.0219568	-0.0179109	0.021506	-0.0258451
fp74	-0.00179857	0.000314607	-0.00117567	0.00660796	-0.0134973	-0.00381789	-0.0174297	0.0104876	-0.00675795	0.00595407
fp82	-0.0198279	-0.0418595	0.0401245	0.0207702	0.0321593	-0.0250041	0.00231152	0.0402026	-0.0168401	0.0364407
fp89	0.0046435	-0.00887541	-0.0200156	-0.0377239	-9.23369e-05	-0.0258913	-0.0233949	-0.0229843	-0.00853571	0.0255866
fp92	-0.00329534	-0.00639293	0.00759746	0.0022486	0.00129989	-0.00495318	-0.0151089	-0.000684476	0.00508504	0.0106439
fp96	0.00320181	0.000471928	0.00561246	-0.0101411	-0.00490401	-0.00216689	-0.000192626	-0.000482855	-0.00477178	0.00494074
fp98	-0.00747623	-0.00309182	0.00424175	0.00799088	-0.00529705	-0.00845071	-0.0201792	0.00390261	-0.0149888	0.0116571
fp102	0.00488671	-0.00616452	0.0059555	-0.0233783	0.0114573	-0.0201752	-0.0294319	-0.0242788	0.019655	0.0122235
fp104	-0.00948065	-0.0183733	0.0160109	0.00496291	0.00333208	-0.00903803	-0.0288889	0.00785867	-0.0130568	0.0413149
fp111	-0.0124031	-0.0163553	0.027525	-0.0131732	-0.00582692	0.0224464	0.0194383	-0.0141292	0.00913251	-0.0120458
fp119	-0.00298277	-0.0123427	0.0153795	0.00586234	0.0153204	-0.0319306	-0.00955129	0.0139603	0.0210208	0.025073
fp122	-0.00571942	-0.0113321	0.00839044	0.00297052	0.00279794	-0.0091222	-0.00721571	0.00721633	-0.0114903	0.0138269
fp129	-0.0123075	-0.00890143	0.0242747	-0.0200295	-0.00935634	0.0382819	0.0139634	-0.0265165	0.0108253	-0.0176582
fp134	-4.92338e-05	-0.00629567	0.0047679	-0.00200633	0.00712419	-0.011531	0.00146954	0.0131953	0.00595696	0.00757295
fp135	-0.0130557	-0.0156238	0.0285141	-0.0129869	-0.00813949	0.0263027	0.0229748	-0.0170829	0.00893809	-0.0156087
fp141	0.0013988	-0.00524283	-0.018255	-0.0288252	-0.00896379	-0.0165994	-0.0103767	-0.0135546	0.00653182	0.00603482
fp150	0.000128209	-0.00738188	0.00673876	-0.00426991	0.0171742	-0.030913	0.000804868	0.0275412	0.0317512	0.0479087
fp152	-0.00717605	-0.00941088	0.00234739	0.00586263	-0.0106458	0.000563545	-0.0155331	0.0120751	-0.0110116	0.03171
fp159	-0.00955698	-0.0223206	0.0208361	0.00653648	0.00876962	-0.0264154	-0.0158994	0.0218248	-0.00028329	0.0419628
fp160	0.00793796	-0.00148417	-0.00379712	-0.0174199	0.0167572	-0.0168722	-0.0658868	-0.0529341	0.0427952	-0.0441963
fp167	0.00827004	0.00298249	0.0184641	-0.00794884	-0.000381068	0.00387733	0.00890027	-0.00482452	0.000594394	0.00647844
fp169	0.00220652	-0.00376995	6.06875e-05	-0.0204891	-0.000851911	-0.013153	-0.0282583	-0.0201388	0.0473054	-0.0118115
fp170	0.00225852	-0.00577901	-0.00391377	-0.0210393	0.00907557	-0.0174289	-0.0369672	-0.0364765	0.0453648	-0.0290348
fp174	-0.00298277	-0.0123427	0.0153795	0.00586234	0.0153204	-0.0319306	-0.00955129	0.0139603	0.0210208	0.025073
fp175	0.002852	-0.00551162	-0.0107012	-0.0209841	0.00885673	-0.0152645	-0.0492875	-0.0405813	0.0526689	-0.0426374
fp181	0.00184291	-0.00160943	0.00282993	-0.0104137	6.38972e-06	-0.00728984	-0.0213122	-0.0114006	0.0316068	-0.00476838
fp183	0.0111073	-0.00349501	0.00692944	-0.0162274	0.0169304	-0.0103376	-0.0552242	-0.0392353	0.0433676	-0.0241829
fp187	0.00203887	-0.00195962	-0.00433557	-0.016677	-0.00600804	-0.00835896	-0.0257104	-0.0141644	0.0291334	-0.00990124
fp193	-0.00744316	-0.0143088	0.004151	0.00719869	0.00811545	-0.0121963	-0.0129553	0.0230328	-0.0242662	0.0456488
fp200	0.000235444	-0.00419357	-0.0042377	-0.0169728	0.000832597	-0.00943083	-0.0109543	-0.0164154	0.0262147	-0.00682717
fp208	0.000480827	-0.00487422	0.00877975	-0.00564591	0.00489491	-0.00734908	-0.0157299	-0.00512687	0.00925518	0.0113226
fp214	0.00431577	-0.00670977	0.00458726	-0.0247837	0.0112824	-0.021365	-0.0301183	-0.0245312	0.0206822	0.0137842
fp222	-0.0096779	-0.0182962	0.0160646	0.00638532	0.000189611	-0.00503558	-0.0238601	0.00746317	-0.0180957	0.0291122
fp224	-0.0181216	-0.0376058	0.0342441	0.0191126	0.034191	-0.017203	-0.014328	0.0326657	-0.0247687	0.0446433
fp232	0.00193204	-0.00364102	-0.00578894	-0.0225698	-0.00500682	-0.0117279	-0.0279542	-0.0200686	0.0378827	-0.0119384
fp238	0.00184291	-0.00160943	0.00282993	-0.0104137	6.38972e-06	-0.00728984	-0.0213122	-0.0114006	0.0316068	-0.00476838
fp244	0.00134777	-0.00184932	-0.00587506	-0.0145965	-0.00559023	-0.0061661	-0.020069	-0.0122982	0.019764	-0.00631884
fp246	0.00274453	-0.00623368	-0.0112286	-0.0243987	0.00113268	-0.0173141	-0.0560999	-0.03762	0.0507709	-0.0350973
fp248	-0.00571942	-0.0113321	0.00839044	0.00297052	0.00279794	-0.0091222	-0.00721571	0.00721633	-0.0114903	0.0138269
fp249	0.000803382	-0.00438372	0.00476666	-0.00478072	0.0148272	-0.022294	-0.00768794	0.0139973	0.022835	0.0426217
fp258	0.0018178	-0.00378695	-0.00113942	-0.0172919	0.00186966	-0.0117626	-0.0318805	-0.0236308	0.0479041	-0.018946
fp261	0.00551609	0.0217066	-0.052683	-0.0101185	-0.00550554	0.00562015	-0.0517412	-0.0360577	-0.0179276	0.00861303
fp268	0.00333433	-0.0061638	0.00672779	-0.0211613	0.00502246	-0.0161914	-0.0303155	-0.0248826	0.0340153	-0.00468465
fp279	-0.0181216	-0.0376058	0.0342441	0.0191126	0.034191	-0.017203	-0.014328	0.0326657	-0.0247687	0.0446433
fp295	0.00139375	-0.00347124	-0.0019296	-0.0176854	-0.00104646	-0.010925	-0.0194706	-0.0165582	0.0354767	-0.0110697
fp298	0.000480827	-0.00487422	0.00877975	-0.00564591	0.00489491	-0.00734908	-0.0157299	-0.00512687	0.00925518	0.0113226
fp300	-0.00179857	0.000314607	-0.00117567	0.00660796	-0.0134973	-0.00381789	-0.0174297	0.0104876	-0.00675795	0.00595407
fp303	-0.00642536	-0.0191706	0.00803166	0.00390428	0.0211027	-0.0296667	-0.0097827	0.0380029	-0.0093905	0.0634014
fp304	0.00901023	-0.00390193	-0.000772755	-0.016949	0.0180884	-0.00951461	-0.0596186	-0.0408024	0.0455941	-0.0256924
fp308	-0.00571942	-0.0113321	0.00839044	0.00297052	0.00279794	-0.0091222	-0.00721571	0.00721633	-0.0114903	0.0138269
fp311	-0.00663468	-0.00565606	0.00250696	0.000300437	-0.0158391	0.0185827	-0.0147181	-0.00703004	-0.0116474	0.0315795
fp313	-0.00666364	-0.011698	-0.000359226	0.00814701	0.00481744	-0.00635032	-0.015672	0.0260334	-0.0206284	0.0494665
fp315	0.00015825	-0.0041316	0.00494215	-0.000128549	0.0045494	-0.00920346	0.00875959	0.0127038	0.00635464	0.0027115
fp317	-0.0130557	-0.0156238	0.0285141	-0.0129869	-0.00813949	0.0263027	0.0229748	-0.0170829	0.00893809	-0.0156087
fp324	-0.0174108	-0.0303414	0.0342033	0.00576882	0.0136368	-0.008496	0.0393978	0.0141162	0.0188908	-0.0170658
fp341	-0.00719172	-0.012529	0.00498356	0.00635846	-0.00710758	-0.00380597	-0.0166267	0.0156069	-0.0102152	0.0337496
fp344	-0.000971635	-0.00526555	0.00573927	0.00294266	0.00360217	-0.0122313	0.0179901	0.0152192	0.00407177	-0.00727302
fp347	-4.92338e-05	-0.00629567	0.0047679	-0.00200633	0.00712419	-0.011531	0.00146954	0.0131953	0.00595696	0.00757295
fp348	-0.0198279	-0.0418595	0.0401245	0.0207702	0.0321593	-0.0250041	0.00231152	0.0402026	-0.0168401	0.0364407
fp349	-0.00263946	-0.00793692	0.0106438	0.00639967	0.00650763	-0.0264066	0.00428051	0.0126562	0.0160624	0.00818935
fp352	-0.00276417	-0.0133177	0.00256433	0.0023286	0.0234355	-0.0259804	0.00063995	0.0377691	-0.00576563	0.0478246
fp353	0.00294638	-0.00487377	-0.00057115	-0.0211968	0.00574335	-0.0155585	-0.0350632	-0.0327566	0.0426006	-0.0252491
fp356	-0.00179857	0.000314607	-0.00117567	0.00660796	-0.0134973	-0.00381789	-0.0174297	0.0104876	-0.00675795	0.00595407
fp357	0.000162375	-0.00504326	0.00691263	-0.00936085	-0.000581372	-0.0105607	-0.0306636	-0.0110314	0.0350724	-0.00169667
fp361	-0.00912254	-0.0164689	0.00635565	0.0142193	0.011308	-0.0197726	-0.0337099	0.0252347	-0.028334	0.0458857
fp366	0.00184291	-0.00160943	0.00282993	-0.0104137	6.38972e-06	-0.00728984	-0.0213122	-0.0114006	0.0316068	-0.00476838
fp369	0.0017329	-0.000708731	0.0015126	-0.00800366	-0.00231047	-0.00599815	-0.0165433	-0.00696917	0.0238877	-0.00880613
fp371	0.00193204	-0.00364102	-0.00578894	-0.0225698	-0.00500682	-0.0117279	-0.0279542	-0.0200686	0.0378827	-0.0119384
fp373	0.000128209	-0.00738188	0.00673876	-0.00426991	0.0171742	-0.030913	0.000804868	0.0275412	0.0317512	0.0479087
fp383	0.0017329	-0.000708731	0.0015126	-0.00800366	-0.00231047	-0.00599815	-0.0165433	-0.00696917	0.0238877	-0.00880613
fp385	-0.00145287	0.021321	-0.0591595	-0.00709976	-0.0166485	-0.00733875	-0.0288232	-0.0242481	-0.00805913	-0.0184511
fp387	-0.000622316	-0.00604145	0.00475025	-0.00124952	0.00942729	-0.0213633	0.00882463	0.0248982	0.0220061	0.025038
fp396	0.0018738	-0.00424364	0.00537901	-0.0107589	0.0105034	-0.0209478	-0.0205345	0.00183869	0.0385493	0.0268033
fp402	0.00210691	-0.00551537	-0.00189799	-0.0239756	0.00488401	-0.0159004	-0.027109	-0.029276	0.0369934	-0.011168
fp410	0.00460687	-0.00370315	-0.00123629	-0.0247195	0.00563548	-0.0137392	-0.0242437	-0.0310494	0.0116311	-0.00448562
fp413	-0.0139138	-0.00737401	0.0268844	-0.0224016	-0.0150591	0.0579919	0.014931	-0.0448848	0.00886638	-0.0271658
fp424	0.0016965	-0.00522848	0.00576205	-0.00960606	0.00447636	-0.0115029	-0.0374272	-0.0185414	0.0392547	-0.0151242
fp428	0.00147165	-0.004109	-0.000996822	-0.0193919	0.000594072	-0.0118396	-0.0228474	-0.019696	0.0409424	-0.00821061
fp430	-0.00952397	0.0188213	-0.050417	-0.0104218	-0.0365419	-0.0352282	-0.0162302	-0.0198539	0.00941025	-0.0490821
fp437	-0.00571942	-0.0113321	0.00839044	0.00297052	0.00279794	-0.0091222	-0.00721571	0.00721633	-0.0114903	0.0138269
fp440	0.00139375	-0.00347124	-0.0019296	-0.0176854	-0.00104646	-0.010925	-0.0194706	-0.0165582	0.0354767	-0.0110697
fp442	-0.00288611	-0.00664468	-0.0468558	-0.0357149	-0.0230426	-0.0317508	0.0210157	-0.0147118	0.0342493	-0.0476177
fp443	-0.0130557	-0.0156238	0.0285141	-0.0129869	-0.00813949	0.0263027	0.0229748	-0.0170829	0.00893809	-0.0156087
fp454	0.00338068	-0.00560143	-0.00852571	-0.0233618	0.0085677	-0.0149941	-0.0390525	-0.0397873	0.0382077	-0.0384206
fp461	-0.0128002	-0.0143671	0.0231943	-0.012113	-0.00465688	0.0207052	0.00479127	-0.0137044	-0.000472195	-0.00272042
fp469	0.000803382	-0.00438372	0.00476666	-0.00478072	0.0148272	-0.022294	-0.00768794	0.0139973	0.022835	0.0426217
fp474	-0.0181216	-0.0376058	0.0342441	0.0191126	0.034191	-0.017203	-0.014328	0.0326657	-0.0247687	0.0446433
fp489	-0.000622316	-0.00604145	0.00475025	-0.00124952	0.00942729	-0.0213633	0.00882463	0.0248982	0.0220061	0.025038
fp490	-0.00528621	-0.0127631	0.0085867	0.00402337	0.00654136	-0.024305	-0.00162555	0.0226041	-0.00258041	0.0249171
fp491	-0.002141	-0.0107275	0.0138039	-0.000777712	0.0112531	-0.0329481	-0.0150933	0.00977281	0.0358762	0.0257516
fp498	-0.0130557	-0.0156238	0.0285141	-0.0129869	-0.00813949	0.0263027	0.0229748	-0.0170829	0.00893809	-0.0156087
fp499	0.000128209	-0.00738188	0.00673876	-0.00426991	0.0171742	-0.030913	0.000804868	0.0275412	0.0317512	0.0479087
fp500	0.00489743	-0.00615504	0.00586502	-0.0235504	0.0121204	-0.0200691	-0.030643	-0.0254926	0.0205135	0.0109963
fp515	0.00162431	-0.00199121	0.000110286	-0.0074604	0.00467004	-0.00765754	-0.0323596	-0.021499	0.0403141	-0.0248854
fp516	-0.00916283	-0.0202715	0.0134591	0.00335449	0.0253183	-0.00436234	-0.000788427	0.0380569	-0.012249	0.0590574
fp523	0.00600829	0.0020883	0.0122373	-0.00404717	0.00219355	0.0020478	-0.00375341	-0.00659272	-0.000998505	-0.00597088
fp527	0.00220652	-0.00376995	6.06875e-05	-0.0204891	-0.000851911	-0.013153	-0.0282583	-0.0201388	0.0473054	-0.0118115
fp530	-0.00305917	-0.0097652	-0.00196413	0.0055451	0.0164397	-0.0124146	-0.0138423	0.0251043	-0.0213373	0.0444384
fp532	-0.00798199	-0.0163224	0.00470453	0.00891651	0.00895366	-0.0128472	-0.0180155	0.0273701	-0.0240404	0.0481982
fp546	-0.00317083	-0.0110113	0.0138277	0.00383226	0.0123071	-0.0327643	-0.00692681	0.0158175	0.0250321	0.0303145
fp549	0.00255855	-0.00240827	0.000830741	-0.0117653	0.00355266	-0.00862153	-0.0240672	-0.0218334	0.0229348	-0.0211926
fp550	-0.00219526	-0.00704042	-0.00285258	0.00559479	0.0174208	-0.00949422	-0.00650702	0.0245366	-0.0179989	0.0378564
fp554	0.000480827	-0.00487422	0.00877975	-0.00564591	0.00489491	-0.00734908	-0.0157299	-0.00512687	0.00925518	0.0113226
fp555	0.00491464	-0.00181146	-0.00925795	-0.0205714	0.0104206	-0.0208886	-0.053736	-0.0529584	0.043553	-0.0538808
fp565	-0.00241335	-0.00660602	0.00596357	0.000612195	0.00255302	-0.00963589	0.0142252	0.0137292	0.00853983	0.00333393
fp574	-0.00239685	-0.00840606	0.00828657	0.00251713	0.00435838	-0.0154838	0.0228111	0.0204979	0.00893006	-0.0027892
fp579	0.00236158	-0.00502109	-0.0103638	-0.0198997	0.00775927	-0.0121242	-0.0306021	-0.0328039	0.0303103	-0.031611
fp581	0.00492	-0.00409829	-0.00393653	-0.0312644	-0.00196203	-0.0148924	0.00654713	-0.0120836	-0.0595253	-0.0197685
fp584	0.000235444	-0.00419357	-0.0042377	-0.0169728	0.000832597	-0.00943083	-0.0109543	-0.0164154	0.0262147	-0.00682717
fp586	0.00128703	-0.00370929	-0.00722268	-0.0211802	-0.00442997	-0.0100824	-0.0229043	-0.0189071	0.0303018	-0.00890765
fp589	-0.00155714	-0.0111555	0.000592855	0.000987136	0.0258386	-0.0244097	-0.010296	0.0312107	-0.00885967	0.0557417
fp598	-0.00983158	-0.0208913	0.0107941	0.010892	0.02172	-0.0211364	-0.017199	0.0323626	-0.0160766	0.0494913
fp601	0.00625858	-0.00642134	-0.00805988	-0.0447051	-0.00372814	-0.0196605	0.0121457	-0.0214656	-0.0122846	0.0341177
fp608	0.000480827	-0.00487422	0.00877975	-0.00564591	0.00489491	-0.00734908	-0.0157299	-0.00512687	0.00925518	0.0113226
fp626	0.00540555	-0.0048357	-0.00797844	-0.0251524	0.00276238	-0.0185484	-0.0591542	-0.042748	0.0475736	-0.042594
fp632	-0.0123075	-0.00890143	0.0242747	-0.0200295	-0.00935634	0.0382819	0.0139634	-0.0265165	0.0108253	-0.0176582
fp635	0.00184291	-0.00160943	0.00282993	-0.0104137	6.38972e-06	-0.00728984	-0.0213122	-0.0114006	0.0316068	-0.00476838
fp644	-0.00179857	0.000314607	-0.00117567	0.00660796	-0.0134973	-0.00381789	-0.0174297	0.0104876	-0.00675795	0.00595407
fp650	0.00108906	-0.00131634	-0.000493377	-0.00264	0.00563005	-0.00428454	-0.0219568	-0.0179109	0.021506	-0.0258451
fp652	-0.00996536	-0.0114002	0.00274	0.00987526	-0.00960659	0.00397054	-0.0297308	0.0149676	-0.0252352	0.0471431
fp654	0.000128209	-0.00738188	0.00673876	-0.00426991	0.0171742	-0.030913	0.000804868	0.0275412	0.0317512	0.0479087
fp656	-0.0198279	-0.0418595	0.0401245	0.0207702	0.0321593	-0.0250041	0.00231152	0.0402026	-0.0168401	0.0364407
fp663	0.00176439	-0.0043477	-0.0047004	-0.00701788	0.00651095	-0.0123864	-0.0460667	-0.0276093	0.0310415	-0.0383415
fp671	0.00175572	0.00989311	-0.0291146	-0.00599625	0.0158674	0.0172745	-0.0530057	-0.0370632	-0.0243428	0.00961694
fp680	-0.003001	-0.00669087	0.00609467	0.00588374	-0.00425071	-0.0148703	0.00856006	0.0228314	0.00338896	0.00116657
fp681	-0.00263946	-0.00793692	0.0106438	0.00639967	0.00650763	-0.0264066	0.00428051	0.0126562	0.0160624	0.00818935
fp691	-0.00038675	-0.00677778	0.00515536	-0.00109614	0.0075487	-0.0153505	0.00621137	0.0188972	0.0037372	0.0117234
fp692	0.000803382	-0.00438372	0.00476666	-0.00478072	0.0148272	-0.022294	-0.00768794	0.0139973	0.022835	0.0426217
fp693	-0.00737667	-0.0154971	0.00594701	0.00874646	0.0110234	-0.0208048	-0.0405383	0.0130377	-0.0170035	0.0322047
fp697	0.00184291	-0.00160943	0.00282993	-0.0104137	6.38972e-06	-0.00728984	-0.0213122	-0.0114006	0.0316068	-0.00476838
fp700	-0.0112006	-0.0249911	0.0157832	0.0167407	0.0207857	-0.0239132	-0.0400568	0.0283247	-0.0308095	0.057415
fp706	0.00184291	-0.00160943	0.00282993	-0.0104137	6.38972e-06	-0.00728984	-0.0213122	-0.0114006	0.0316068	-0.00476838
fp709	0.00184291	-0.00160943	0.00282993	-0.0104137	6.38972e-06	-0.00728984	-0.0213122	-0.0114006	0.0316068	-0.00476838
fp711	-0.0192304	-0.0418092	0.0403365	0.0183437	0.0316193	-0.0264349	-0.00235301	0.0376265	-0.00989449	0.0344831
fp712	0.000128209	-0.00738188	0.00673876	-0.00426991	0.0171742	-0.030913	0.000804868	0.0275412	0.0317512	0.0479087
fp713	0.000803382	-0.00438372	0.00476666	-0.00478072	0.0148272	-0.022294	-0.00768794	0.0139973	0.022835	0.0426217
fp716	-0.0199852	-0.0411006	0.0396203	0.0212975	0.0311732	-0.0231817	0.00207195	0.0382142	-0.0180306	0.0354113
fp724	-0.0113877	-0.0251788	0.0159151	0.0172492	0.0206289	-0.0244145	-0.0385286	0.0287412	-0.0311874	0.0557619
fp725	0.0143046	0.00192449	0.00215851	-0.0137849	0.029082	0.00508908	-0.0649038	-0.0608105	0.0354025	-0.0385084
fp726	0.000803382	-0.00438372	0.00476666	-0.00478072	0.0148272	-0.022294	-0.00768794	0.0139973	0.022835	0.0426217
fp727	0.000803382	-0.00438372	0.00476666	-0.00478072	0.0148272	-0.022294	-0.00768794	0.0139973	0.022835	0.0426217
fp728	0.000803382	-0.00438372	0.00476666	-0.00478072	0.0148272	-0.022294	-0.00768794	0.0139973	0.022835	0.0426217
fp739	0.00503297	0.000600645	0.0103384	-0.0140558	-0.00289867	-0.000593003	0.0114887	-0.0022131	-0.00202044	0.0184644
fp745	-0.0152727	-0.0194879	0.0141861	0.0108017	0.00606708	0.0196559	-0.008955	0.0158143	-0.0254762	0.0378568
fp748	-0.00920455	-0.0183452	0.00886805	0.0131812	0.0151669	-0.0283127	-0.0281301	0.0336803	-0.0170942	0.0568698
fp750	0.000480827	-0.00487422	0.00877975	-0.00564591	0.00489491	-0.00734908	-0.0157299	-0.00512687	0.00925518	0.0113226
fp751	0.00261898	-0.00514023	-0.00965692	-0.0192677	0.00948413	-0.0128859	-0.0372986	-0.0375718	0.0368396	-0.0398843
fp764	0.00108906	-0.00131634	-0.000493377	-0.00264	0.00563005	-0.00428454	-0.0219568	-0.0179109	0.021506	-0.0258451
fp769	-0.00764827	-0.0141994	0.00404281	0.00633783	0.0066664	-0.00968932	-0.0124368	0.0174061	-0.0213738	0.0411741
fp770	0.00488487	-0.00405556	-0.00919112	-0.0180207	0.0061779	-0.0100345	-0.0525238	-0.0405131	0.0379355	-0.0380515
fp775	0.00108906	-0.00131634	-0.000493377	-0.00264	0.00563005	-0.00428454	-0.0219568	-0.0179109	0.021506	-0.0258451
fp777	0.00320181	0.000471928	0.00561246	-0.0101411	-0.00490401	-0.00216689	-0.000192626	-0.000482855	-0.00477178	0.00494074
fp779	0.01858	0.00188782	0.0180899	-0.0135546	0.0256633	0.00168876	-0.0537317	-0.0498835	0.0399454	-0.0304421
fp793	-0.0096779	-0.0182962	0.0160646	0.00638532	0.000189611	-0.00503558	-0.0238601	0.00746317	-0.0180957	0.0291122
fp794	0.00269665	-0.00218204	0.00191149	-0.0152965	-0.00129191	-0.00833501	-0.0110412	-0.0124724	0.00980949	-0.00175936
fp801	0.000803382	-0.00438372	0.00476666	-0.00478072	0.0148272	-0.022294	-0.00768794	0.0139973	0.022835	0.0426217
fp808	-0.00298277	-0.0123427	0.0153795	0.00586234	0.0153204	-0.0319306	-0.00955129	0.0139603	0.0210208	0.025073
fp811	-0.00571942	-0.0113321	0.00839044	0.00297052	0.00279794	-0.0091222	-0.00721571	0.00721633	-0.0114903	0.0138269
fp816	-0.000227781	-0.00475955	0.00179138	-0.00270493	0.00551184	-0.00708137	-0.00668421	0.00593144	0.00205815	0.00798351
fp822	-0.00179857	0.000314607	-0.00117567	0.00660796	-0.0134973	-0.00381789	-0.0174297	0.0104876	-0.00675795	0.00595407
fp829	-0.00571942	-0.0113321	0.00839044	0.00297052	0.00279794	-0.0091222	-0.00721571	0.00721633	-0.0114903	0.0138269
fp832	-0.00298277	-0.0123427	0.0153795	0.00586234	0.0153204	-0.0319306	-0.00955129	0.0139603	0.0210208	0.025073
fp833	0.00582079	-0.0025692	0.0138292	-0.00938268	0.00704477	-0.0066442	-0.0298315	-0.017056	0.0352127	-0.0140748
fp834	-0.00663468	-0.00565606	0.00250696	0.000300437	-0.0158391	0.0185827	-0.0147181	-0.00703004	-0.0116474	0.0315795
fp856	0.000128209	-0.00738188	0.00673876	-0.00426991	0.0171742	-0.030913	0.000804868	0.0275412	0.0317512	0.0479087
fp859	0.00255855	-0.00240827	0.000830741	-0.0117653	0.00355266	-0.00862153	-0.0240672	-0.0218334	0.0229348	-0.0211926
fp865	-0.00707995	-0.015684	0.00599925	0.0115133	0.0202423	-0.00186022	-0.00715044	0.0344088	-0.0258046	0.0496081
fp878	0.00462265	0.00309489	0.0132276	0.00153274	-0.009141	0.00171977	0.00181021	0.00777129	-0.000158618	0.00250079
fp881	0.00131882	-0.00488828	-0.0050898	-0.0124659	0.00248942	-0.0151433	-0.0490813	-0.0281863	0.0456231	-0.0324651
fp885	0.000128209	-0.00738188	0.00673876	-0.00426991	0.0171742	-0.030913	0.000804868	0.0275412	0.0317512	0.0479087
fp886	0.000128209	-0.00738188	0.00673876	-0.00426991	0.0171742	-0.030913	0.000804868	0.0275412	0.0317512	0.0479087
fp887	0.00634228	0.00491812	0.019637	0.00215745	-0.017349	0.00164894	0.0149207	0.0207998	0.00803817	0.00266958
fp895	0.00353126	-0.00292456	0.00235912	-0.0169907	0.0021328	-0.0123713	-0.0348251	-0.0255054	0.0405881	-0.0231347
fp896	-0.000971635	-0.00526555	0.00573927	0.00294266	0.00360217	-0.0122313	0.0179901	0.0152192	0.00407177	-0.00727302
fp904	-0.00159679	-0.00760313	0.00772215	0.000342461	0.0050291	-0.0133398	0.0162752	0.0187168	0.0105465	0.00428066
fp906	-0.0198279	-0.0418595	0.0401245	0.0207702	0.0321593	-0.0250041	0.00231152	0.0402026	-0.0168401	0.0364407
fp913	-0.0181216	-0.0376058	0.0342441	0.0191126	0.034191	-0.017203	-0.014328	0.0326657	-0.0247687	0.0446433
fp919	0.00255855	-0.00240827	0.000830741	-0.0117653	0.00355266	-0.00862153	-0.0240672	-0.0218334	0.0229348	-0.0211926
fp928	-0.00241335	-0.00660602	0.00596357	0.000612195	0.00255302	-0.00963589	0.0142252	0.0137292	0.00853983	0.00333393
fp929	0.000128209	-0.00738188	0.00673876	-0.00426991	0.0171742	-0.030913	0.000804868	0.0275412	0.0317512	0.0479087
fp930	-0.00904609	-0.0134702	0.00572096	0.0114185	0.0100027	-0.0187369	-0.0260722	0.0215271	-0.0293606	0.0404564
fp937	-0.0181216	-0.0376058	0.0342441	0.0191126	0.034191	-0.017203	-0.014328	0.0326657	-0.0247687	0.0446433
fp938	0.000803382	-0.00438372	0.00476666	-0.00478072	0.0148272	-0.022294	-0.00768794	0.0139973	0.022835	0.0426217
fp941	0.00503297	0.000600645	0.0103384	-0.0140558	-0.00289867	-0.000593003	0.0114887	-0.0022131	-0.00202044	0.0184644
fp961	-0.00239685	-0.00840606	0.00828657	0.00251713	0.00435838	-0.0154838	0.0228111	0.0204979	0.00893006	-0.0027892
fp966	0.00338068	-0.00560143	-0.00852571	-0.0233618	0.0085677	-0.0149941	-0.0390525	-0.0397873	0.0382077	-0.0384206
fp979	0.00404099	-0.00365176	0.0110489	-0.00950104	0.00560605	-0.011428	-0.0350031	-0.0184134	0.0383708	-0.0174412
fp985	-0.00539115	0.0201245	-0.0586669	-0.007823	-0.0175538	-0.0200466	-0.0209844	-0.0188403	0.00513708	-0.0219158
fp990	-0.00166946	-0.00384618	0.00116469	0.00418172	0.00116986	-0.0155802	-0.000223325	0.0124786	-0.00597355	0.00827863
fp993	-0.000622316	-0.00604145	0.00475025	-0.00124952	0.00942729	-0.0213633	0.00882463	0.0248982	0.0220061	0.025038
fp994	0.00148407	-0.00480308	-0.00199571	-0.0192267	0.00473993	-0.0141308	-0.0258757	-0.0250109	0.0395564	-0.0136614
fp1002	0.00105759	0.00174305	0.00484573	0.00641417	-0.0109829	-0.0011815	-0.00491933	0.0106135	-0.00557256	0.00446681
fp1003	0.000571332	-0.00585559	0.0077718	-0.00720138	0.00257276	-0.00944967	-0.0252877	-0.00704357	0.0245611	0.00556528
fp1006	-0.0106153	-0.0166101	0.0245373	-0.0203228	-0.00502903	0.0152486	0.00776681	-0.0213213	0.0259631	-0.014472
MW	-0.0454182	0.0010221	0.00786478	-0.0024314	-0.00352646	0.0034051	-0.00202417	-0.00391467	0.00168287	0.00706811
Sv	-0.0450605	0.0111285	0.000184093	0.00018092	-0.00313998	0.00398437	-0.00370657	-0.00294193	-0.000280712	0.00863136
Se	-0.0422866	0.0256188	-0.0112706	0.00406266	-0.00240354	0.00465613	-0.00604795	-0.0013531	-0.00320709	0.0105376
Sp	-0.0447346	0.0139846	-0.00202974	0.000928521	-0.00300704	0.00411861	-0.00418276	-0.00265912	-0.00085163	0.00903866
Ss	-0.0428937	-0.0112783	0.0254184	0.00244877	0.00506344	0.0127353	-0.000463716	-0.00568983	0.00262612	0.00697125
Mv	-0.0183853	-0.0501429	0.0424855	-0.0186509	0.0117336	-0.0422389	0.0103077	0.0144044	0.0123132	0.00222614
Me	-0.0153398	-0.0437333	0.0430746	-0.0140069	0.0100687	-0.0316172	0.017979	0.0211745	0.00795469	0.00980847
Mp	-0.0179363	-0.0506596	0.043032	-0.0177866	0.0106727	-0.0417097	0.00897648	0.014085	0.0121639	0.00158554
Ms	0.0135225	-0.00491069	0.0618332	0.0227945	0.0207026	0.0297648	0.0179866	0.021832	0.019353	0.0100148
nAT	-0.042068	0.0263489	-0.0118588	0.00426259	-0.00236276	0.00468112	-0.00615763	-0.00126575	-0.00335767	0.010619
nSK	-0.0451233	-0.00426769	0.0117952	-0.00377053	-0.0036915	0.00306537	-0.0011203	-0.00438012	0.00269446	0.00617526
nBT	-0.0434947	0.0199513	-0.0114337	-0.000868596	-0.00573231	0.00144539	-0.00307491	-0.00183319	-0.00147759	0.00848937
nBO	-0.0440256	-0.0144395	0.00997333	-0.0130847	-0.00999083	-0.00350362	0.00473908	-0.00492429	0.00577625	0.00175181
nBM	-0.0259019	-0.0419504	0.0520995	0.00399846	0.00834867	0.0118017	0.00943986	-0.00198856	0.00223102	0.00256922
SCBO	-0.0402825	-0.0257072	0.0274498	-0.00851337	-0.00379266	0.00158432	0.00432006	-0.0057515	0.00718608	0.000909115
ARR	-0.0203921	-0.0428812	0.0443159	0.0178939	0.0278916	-0.0227526	0.0145996	0.0353971	-0.00820384	0.0214801
nCIC	-0.0256802	-0.0475194	-2.26557e-05	-0.0434203	-0.0301372	-0.0267538	0.0249546	-0.00534822	0.0153444	-0.0152371
nCIR	-0.0205322	-0.0347342	-0.0106587	-0.03776	-0.0308862	-0.0239196	0.0525161	0.000886718	0.00453228	-0.0412228
RBN	-0.0208264	0.0578749	0.0104749	0.00312936	0.0353565	-0.0161117	0.00369189	-0.0164895	-0.0105435	-0.00128038
RBF	-0.00823595	0.0492114	0.00930317	0.0450293	0.0360587	0.00381285	-0.0026628	-0.0316161	-0.0168849	-0.0404641
nDB	0.0155329	-0.00117613	0.0175153	-0.0164085	0.0182633	-0.00551246	-0.0621234	-0.0467349	0.0489323	-0.0323495
nTB	0.00437154	0.00399718	0.0150959	0.00405204	-0.0185012	-5.36882e-05	0.00559536	0.0201582	0.00394941	0.00422433
nAB	-0.0272624	-0.0410384	0.0486388	0.00571609	0.00650112	0.0121951	0.0162908	0.00297805	-0.00356278	0.00615452
nH	-0.0340561	0.0434144	-0.0262428	0.00911435	-0.00112724	0.00511727	-0.00870818	0.00102715	-0.00699233	0.0121369
nC	-0.0451233	-0.00426769	0.0117952	-0.00377053	-0.0036915	0.00306537	-0.0011203	-0.00438012	0.00269446	0.00617526
nR03	0.00595655	-0.00662291	-0.00768642	-0.0451066	-0.0045682	-0.0217125	0.0150262	-0.0224986	-0.0150265	0.0336552
nR04	0.00269297	-0.00658901	-0.00513484	-0.0371165	-0.00808805	-0.0300433	0.0273803	-0.00646856	-0.139407	-0.0649399
nR05	0.00344182	-0.0133875	-0.0176219	-0.0454698	0.00313298	-0.0363108	-0.0142428	-0.0236808	0.00325831	0.0290331
nR06	-0.0228197	-0.0371153	-0.00107159	-0.0339665	-0.0215442	-0.0199871	0.0584834	-0.0031523	-0.0292505	-0.0630187
nR07	0.00162291	-0.00883371	-0.0140854	-0.0355206	-0.00569121	-0.0234047	-0.0193289	-0.0174143	0.0284772	0.00280969
nR08	-0.00587192	-0.010542	-0.0367628	-0.0341396	-0.0306742	-0.0213068	0.0548429	0.00697101	0.0158078	-0.0594983
nR09	-0.00282789	-0.01457	-0.00634533	-0.0117825	0.0101105	-0.0375573	0.000587527	0.0268479	0.0109885	0.0387
nR10	-0.0178434	-0.0235808	0.00159082	-0.00623331	-0.017716	-0.00625824	0.055619	0.00909349	0.0545928	-0.0401911
nR11	-0.00372325	-0.0107392	0.000707905	-0.000788971	-0.00039526	-0.0199742	-0.00379738	0.0273984	0.00856409	0.0262003
nR12	-0.0103004	-0.00994425	-0.0168503	-0.00471853	-0.0321898	0.00433861	0.0209822	0.0110307	0.0405382	-0.00703571
nBnz	-0.0271846	-0.0399532	0.047859	0.00576655	0.00542723	0.0136808	0.0185626	0.000445959	-0.00232651	0.00200884
ZM1	-0.0424434	-0.0222196	0.00430571	-0.0170277	-0.00818493	0.000958395	0.0177643	-0.00508618	0.00578814	0.000409504
ZM1V	-0.0359896	-0.0356807	0.0330232	-0.0073502	0.00139562	0.00739763	0.00888556	-0.00541664	0.00572178	0.00280999
ZM2	-0.0401896	-0.0280519	0.00317595	-0.0219238	-0.00999467	-0.000390531	0.0246927	-0.00569392	0.00570354	-0.00475694
ZM2V	-0.0353685	-0.0380741	0.0299604	-0.0105808	-0.000256581	0.00685786	0.0150391	-0.00573461	0.00538185	-0.00019689
Qindex	-0.0278085	-0.0469358	-0.00925288	-0.035132	-0.013744	-0.00279548	0.0451062	-0.00505076	0.00957892	-0.00933366
SNar	-0.0426091	-0.0177677	0.0120665	-0.0189691	-0.0178964	-0.0138391	-0.000113898	-0.00513265	0.00887772	-0.00126508
HNar	-0.0208248	-0.0328091	-0.00881108	-0.0499434	-0.0359098	-0.0785527	-0.0153123	-0.00333234	0.00193943	-0.0152236
GNar	-0.0220368	-0.0360405	-0.0160418	-0.0494225	-0.0245099	-0.0740281	-0.0083713	-0.00545345	0.000314184	-0.0150614
Xt	0.031515	0.0173866	0.0121029	0.0031051	0.0190525	0.0455011	0.00541727	-0.0208873	-0.014063	0.00741307
Dz	-0.0451233	-0.00426769	0.0117952	-0.00377053	-0.0036915	0.00306537	-0.0011203	-0.00438012	0.00269446	0.00617526
Ram	-0.0273363	-0.0406635	-0.0148251	-0.0185289	0.0125856	0.0282515	0.0623581	-0.00442648	-0.000990794	-0.00582516
Pol	-0.0409486	-0.0235798	0.0121708	-0.00213045	-0.00979605	0.0170418	0.0153971	0.00276103	0.0206042	-0.000901153
LPRS	-0.0443583	0.00360123	0.0188545	-0.00808107	-0.00445124	0.00642345	-0.00159933	-0.00877569	0.00101834	0.00973362
VDA	-0.0403555	0.0237855	0.0225618	-0.0172164	0.0036435	-0.00422995	-0.00213197	-0.0160307	-0.00276785	0.0251868
MSD	0.0280181	0.0428472	0.0379903	0.0276417	-0.0120248	0.00941628	-0.00082536	-0.00714963	-0.00195532	-0.018846
SMTI	-0.0366465	0.0198857	0.0302009	-0.0352773	-0.0011751	0.0180727	0.00430644	-0.0294405	0.00140094	0.0234042
SMTIV	-0.036531	0.00957985	0.0359152	-0.0328853	-0.00525022	0.0297813	0.00501481	-0.0348756	0.0019332	0.0154872
GMTI	-0.0366816	0.0152378	0.0318265	-0.0356671	-0.00547214	0.023075	0.00538239	-0.0324586	0.00267619	0.0198572
GMTIV	-0.0343674	-0.00261851	0.0397902	-0.0300625	-0.0122519	0.0433163	0.0070479	-0.0408602	0.00348892	0.00438014
Xu	-0.0453038	5.69692e-05	0.00851496	0.00557786	-0.000105517	-0.00685612	-0.00687038	-0.00301841	0.00057913	0.00349842
SPI	-0.0115484	0.0344219	-0.0159661	0.0346403	0.0761301	0.0338979	0.0304877	-0.00149374	-0.0139162	-0.0046203
W	-0.0358272	0.0254621	0.0287484	-0.034847	0.00331251	0.013397	0.00298159	-0.026681	-9.09e-05	0.0270146
WA	-0.0397779	0.028686	0.0134607	0.0154346	0.00885724	-0.0226399	-0.0145571	-0.01174	-0.00736421	0.00929889
Har	-0.0434132	-0.0164898	0.0124871	-0.0118942	-0.0106055	0.00836644	0.00863083	-0.00642042	0.00871009	0.00127696
Har2	-0.0427934	-0.0115537	0.0196438	-0.0145016	-0.0116967	0.0208487	0.00720531	-0.0118774	0.00712802	0.00193154
QW	-0.0327035	0.0355419	0.0249262	-0.0354006	0.0133297	0.00227102	0.00322651	-0.0227643	-0.00167432	0.0323647
TI1	-0.0162793	-0.0444071	0.0272287	-0.0162646	-0.0376582	0.0613807	0.0105545	-0.0365186	0.0135504	-0.0308971
TI2	-0.0197039	0.0517008	0.0193426	0.0370246	0.029078	-0.0266104	0.00264193	-0.0438993	-0.0128179	-0.000512074
STN	-0.0282415	-0.0474393	0.00345972	-0.0336305	-0.0347711	-0.0208486	0.0139076	0.000104494	0.0216413	-0.0104319
HyDp	-0.0281172	0.0375987	0.0219189	-0.0359763	0.0133065	-0.00973456	0.00718716	-0.0318363	-0.00106893	0.0485046
RHyDp	-0.0432277	-0.0162755	0.013899	-0.0118331	-0.0110222	0.0118795	0.00887437	-0.00734731	0.00883005	0.00117739
w	-0.0351847	-0.00651268	0.0338493	-0.0268417	-0.021953	0.0430833	0.00676878	-0.0340555	0.00640067	0.00303625
ww	-0.0304955	-0.00727656	0.0348087	-0.0275414	-0.023948	0.0533273	0.00911921	-0.0455661	0.00630457	0.000277139
Rww	-0.0202747	0.0523761	0.00173293	0.013154	0.0534093	0.0201857	0.0132913	-0.0151524	-0.0199363	0.00957913
D.D	-0.0345356	0.039033	0.0186248	-0.0218001	0.02224	0.00525817	-0.000553827	-0.0105369	-0.00783033	0.0231424
Wap	-0.023857	-0.0159946	0.0296308	-0.0266491	-0.0284199	0.0666046	0.0160127	-0.0475244	0.0134	-0.0194724
WhetZ	-0.0344019	0.0328251	0.0231656	-0.0352385	0.00624363	0.00387715	0.000821868	-0.0215199	-0.00120459	0.03329
Whetm	-0.0344019	0.0328251	0.0231656	-0.0352385	0.00624363	0.00387715	0.000821868	-0.0215199	-0.00120459	0.03329
Whetv	-0.0344019	0.0328251	0.0231656	-0.0352385	0.00624363	0.00387715	0.000821868	-0.0215199	-0.00120459	0.03329
Whete	-0.0344019	0.0328251	0.0231656	-0.0352385	0.00624363	0.00387715	0.000821868	-0.0215199	-0.00120459	0.03329
Whetp	-0.0344019	0.0328251	0.0231656	-0.0352385	0.00624363	0.00387715	0.000821868	-0.0215199	-0.00120459	0.03329
J	0.00491877	0.0337783	-0.0327059	0.0261394	0.0611433	0.0621407	0.0169659	-0.00594917	-0.0370266	0.0234433
JhetZ	0.00641706	0.0194395	7.40851e-06	0.0336142	0.0814202	0.0565928	0.0263348	0.0143312	-0.0297831	0.0320312
Jhetm	0.00641706	0.0194395	7.40851e-06	0.0336142	0.0814202	0.0565928	0.0263348	0.0143312	-0.0297831	0.0320312
Jhetv	0.00641706	0.0194395	7.40851e-06	0.0336142	0.0814202	0.0565928	0.0263348	0.0143312	-0.0297831	0.0320312
Jhete	0.00641706	0.0194395	7.40851e-06	0.0336142	0.0814202	0.0565928	0.0263348	0.0143312	-0.0297831	0.0320312
Jhetp	0.00641706	0.0194395	7.40851e-06	0.0336142	0.0814202	0.0565928	0.0263348	0.0143312	-0.0297831	0.0320312
MAXDN	-0.00343043	-0.0112102	-0.0142186	0.0190934	0.0682002	0.0699052	0.0126365	-0.0239851	-0.00307995	0.0232504
MAXDP	-0.000215204	0.00214384	-0.012742	0.00386615	0.0437012	0.0238416	-0.00885446	-0.0451383	0.0281656	-0.0305313
DELS	-0.0286703	-0.0265445	0.00749653	0.0131082	0.0288054	0.0630139	0.0122785	-0.0240046	0.00893204	0.00340236
TIE	-0.031815	0.0453388	0.00407797	-0.0217979	0.0237924	-0.00930826	0.00127209	0.00555785	-0.00698294	0.030589
S0K	-0.0394116	0.00412224	0.0178916	-0.00794004	0.0350777	-0.00243105	0.0113841	-0.0263087	0.0216769	-0.0152978
S1K	-0.0409578	0.0280548	0.00434269	0.0154383	0.00926271	0.0155796	-0.00900147	-0.00284672	-0.00930785	0.0126722
S2K	-0.0297376	0.0498893	0.0150332	0.0113483	-0.00202772	-0.0186489	-0.0302672	-0.00319244	-0.00963851	0.00435707
S3K	-0.0182774	0.0591612	0.00987786	0.0212784	0.0114635	-0.00379038	-0.01726	-0.00988289	-0.0182366	0.00816955
PHI	-0.0245811	0.0573809	0.0112211	0.0128326	0.00498642	-0.0168309	-0.0242324	-0.00319593	-0.0129475	0.00524019
BLI	0.014999	0.0515801	-0.0195111	0.026888	-0.0306201	0.0358941	-0.00700614	-0.00382878	-0.0106227	-0.0106168
PW2	-0.0162791	-0.0320381	-0.0525966	-0.0226731	0.0489578	0.00399061	0.0172574	-0.0236577	-0.0241084	0.0216733
PW3	-0.0232529	-0.035354	-0.0380244	-0.0105695	0.0305084	-0.0274694	-0.00230756	-0.00426933	-0.00197782	-0.0201229
PW4	-0.0283757	-0.0359481	-0.0205604	-0.0109349	8.86989e-05	-0.0533621	-0.00797548	0.00719927	0.020423	-0.0310795
PW5	-0.0316229	-0.0349705	-0.00897707	-0.00756589	-0.0151023	-0.0526441	0.00639667	0.0148186	0.0250811	-0.035584
PJI2	-0.00426494	0.0119329	0.0135314	0.0431664	0.0679194	0.0269701	0.0320157	-0.0300255	-0.0102165	-0.028222
CSI	-0.040479	0.0205569	0.0233432	-0.0165272	-0.000638837	-0.0136869	0.00166658	-0.0205825	-0.000540661	0.0245528
ECC	-0.0391138	0.0273636	0.0221	-0.0136368	0.00452424	-0.0148708	-4.19755e-05	-0.0200578	-0.002698	0.0272654
AECC	-0.0385113	0.0293139	0.0138649	0.0186496	0.007003	-0.0357142	-0.0116562	-0.0157779	-0.00561761	0.00319972
DECC	-0.0254391	0.0340117	0.0203518	0.0225857	0.0550658	-0.0285833	0.0280535	-0.0358408	0.00488091	-0.0177414
MDDD	-0.0347308	0.0325783	0.0264252	-0.0201305	0.0309858	-0.00495562	0.0169528	-0.0202833	0.00108743	0.0141811
UNIP	-0.0403886	0.0223714	0.0189406	-0.0132265	-0.00697737	-0.0114832	-0.0083232	-0.0156423	-0.00418339	0.0319907
CENT	-0.0327623	0.0247603	0.0322678	-0.0428664	0.0161025	0.0268339	0.00944437	-0.0209471	0.00417132	0.00741265
VAR	-0.0349087	0.0314002	0.0268712	-0.0230333	0.0301916	-0.00214441	0.0158584	-0.023284	0.00300833	0.00894626
BAC	-0.00882419	0.0458003	-0.0141182	0.0246298	0.0607165	0.0505844	0.0289171	0.00904975	-0.0262928	0.0195575
Lop	-0.00169407	0.0517543	0.000457511	0.0418192	0.0612831	0.0137722	0.00954839	-0.0328036	-0.0130748	-0.0328928
ICR	-0.0229074	0.0167502	0.0192261	0.0423081	0.0645181	-0.0138129	0.0316914	-0.0292112	0.00620974	-0.0456556
D.Dr03	0.00408971	-0.00710425	-0.0114568	-0.0374985	-0.000590006	-0.0219274	0.009964	-0.0206457	-0.0116926	0.025552
D.Dr04	0.00251728	-0.00658522	-0.00630886	-0.0316405	-0.0026158	-0.0254525	0.0194034	-0.00704936	-0.117422	-0.0591779
D.Dr05	0.00186444	-0.0144186	-0.0161611	-0.0368759	0.0076372	-0.0338945	-0.0191588	-0.0190382	0.00469706	0.0299807
D.Dr06	-0.0293515	-0.0326794	0.0238131	-0.0235408	-0.0227084	0.0323259	0.0321898	-0.0304876	0.000291355	-0.0381878
D.Dr07	0.00129268	-0.00859038	-0.0143398	-0.0321705	-0.00442059	-0.0217259	-0.0198699	-0.0151901	0.0289664	0.00168843
D.Dr08	-0.00647333	-0.00977364	-0.0377602	-0.0290596	-0.0296676	-0.0153185	0.0551341	0.00987597	0.040705	-0.0486512
D.Dr09	-0.00309399	-0.0147171	-0.00572723	-0.00939765	0.0119436	-0.0356931	0.000364717	0.029583	0.00762194	0.0415856
D.Dr10	-0.0219949	-0.0254116	0.0141572	-0.0120678	-0.0201565	0.0175246	0.0523326	-0.0099583	0.0476037	-0.0436387
D.Dr11	-0.00369105	-0.00975991	0.000600621	0.000712934	-0.0017554	-0.0160039	-0.00685695	0.025743	0.00600521	0.0246718
D.Dr12	-0.0105503	-0.00996789	-0.0127313	-0.00230321	-0.0320998	0.00899304	0.00836294	0.00877805	0.0267183	0.00666595
MWC01	-0.0440256	-0.0144395	0.00997333	-0.0130847	-0.00999083	-0.00350362	0.00473908	-0.00492429	0.00577625	0.00175181
MWC02	-0.0400978	-0.0245765	-0.0242816	-0.00647047	0.0127777	-0.0236569	-4.43014e-05	-0.00397433	-0.00384841	0.00102488
MWC03	-0.0380539	-0.0279877	-0.0275583	-0.0114937	0.0147761	-0.0270181	0.00101395	-0.0057031	-0.00518721	0.00033484
MWC04	-0.0362943	-0.0300312	-0.0315151	-0.0140397	0.018775	-0.0245236	0.00494408	-0.00755743	-0.0076372	0.0024259
MWC05	-0.0349389	-0.0316555	-0.0328327	-0.0166283	0.019824	-0.0262157	0.00535219	-0.0086088	-0.00829023	0.00178429
MWC06	-0.0337605	-0.0326599	-0.0349432	-0.0179935	0.02219	-0.0243011	0.00775308	-0.00977464	-0.00978135	0.00302682
MWC07	-0.0328771	-0.0335636	-0.0355002	-0.0195537	0.0226838	-0.0254578	0.00783864	-0.0104153	-0.0100953	0.0024384
MWC08	-0.0320631	-0.0341242	-0.0368144	-0.0203831	0.0242729	-0.0239393	0.00949338	-0.0111958	-0.0110915	0.00329072
MWC09	-0.0314604	-0.0346855	-0.0370538	-0.0214363	0.0244973	-0.024846	0.00942418	-0.0116166	-0.0112468	0.00277604
MWC10	-0.0308719	-0.0350266	-0.0379639	-0.0219844	0.0256538	-0.0236045	0.0106691	-0.0121663	-0.0119742	0.003425
TWC	-0.042293	-0.022486	-0.0120939	-0.014349	0.00753174	-0.0132671	0.00496253	-0.00771354	-0.00260603	0.00341531
SRW01	-0.0451233	-0.00426769	0.0117952	-0.00377053	-0.0036915	0.00306537	-0.0011203	-0.00438012	0.00269446	0.00617526
SRW02	-0.0440256	-0.0144395	0.00997333	-0.0130847	-0.00999083	-0.00350362	0.00473908	-0.00492429	0.00577625	0.00175181
SRW03	0.00595655	-0.00662291	-0.00768642	-0.0451066	-0.0045682	-0.0217125	0.0150262	-0.0224986	-0.0150265	0.0336552
SRW04	-0.0415478	-0.0244157	0.00252562	-0.0201546	-0.00815734	0.000248042	0.022589	-0.00548175	-0.00275215	-0.00389188
SRW05	0.00554172	-0.0103588	-0.0144748	-0.0530086	-0.00158955	-0.0301827	0.00734217	-0.0283731	-0.0111371	0.0355096
SRW06	-0.0366516	-0.032146	-0.00286485	-0.0278877	-0.00830937	-1.38371e-05	0.0403649	-0.006319	-0.0174901	-0.0170855
SRW07	0.00455373	-0.0116207	-0.0170871	-0.0529693	-0.000251849	-0.0321639	0.00458621	-0.0285778	-0.00817879	0.0332948
SRW08	-0.0307592	-0.0348999	-0.00666136	-0.0347959	-0.0102299	-0.00388975	0.0531174	-0.00707715	-0.0361145	-0.0325643
SRW09	0.00363235	-0.011895	-0.0176852	-0.0507004	0.000300136	-0.0319629	0.00430394	-0.027046	-0.00679157	0.0307761
SRW10	-0.0248073	-0.0335171	-0.00909023	-0.0399698	-0.0126973	-0.00928708	0.0597355	-0.00783081	-0.0567825	-0.0468236
MPC01	-0.0440256	-0.0144395	0.00997333	-0.0130847	-0.00999083	-0.00350362	0.00473908	-0.00492429	0.00577625	0.00175181
MPC02	-0.0407165	-0.0271141	0.000421011	-0.0194183	-0.006841	0.00394901	0.0262611	-0.00511599	0.00570597	-0.000501034
MPC03	-0.037058	-0.0337951	0.00422433	-0.0250542	-0.013404	-0.00304295	0.0294637	-0.00498526	0.00656813	-0.0152739
MPC04	-0.0342536	-0.035692	0.00567543	-0.0274196	-0.0188536	-0.00267619	0.0358389	-0.00618697	0.0134388	-0.0231931
MPC05	-0.0325026	-0.0353029	0.00907366	-0.0272691	-0.0238182	0.00245883	0.0418898	-0.00808633	0.013144	-0.0333819
MPC06	-0.0312994	-0.0319158	0.0105101	-0.0267614	-0.0274558	0.0146384	0.0434476	-0.0115771	0.0262845	-0.0328839
MPC07	-0.0299911	-0.0289878	0.0152692	-0.0238311	-0.0295064	0.0249844	0.0425081	-0.015963	0.0329442	-0.033972
MPC08	-0.0292204	-0.0268119	0.0191293	-0.0209151	-0.0290792	0.0349245	0.0407138	-0.0195357	0.0416442	-0.0288457
MPC09	-0.0280408	-0.024777	0.0243	-0.0196907	-0.0285012	0.0412723	0.0350716	-0.0256702	0.0350362	-0.0310837
MPC10	-0.0271976	-0.0218396	0.0266377	-0.0220851	-0.0297586	0.051934	0.0294082	-0.03302	0.0300671	-0.0293543
piPC01	-0.0407667	-0.027553	0.00542425	0.000632396	0.00995884	-0.0291088	-0.00742358	0.0048118	0.00712406	-0.00185737
piPC02	-0.0365291	-0.0382952	-0.000833665	-0.0051828	0.0260161	-0.0237565	0.00248805	0.00269571	-0.0006731	0.00797473
piPC03	-0.0338958	-0.0412131	-0.000146076	-0.0055918	0.0225825	-0.0356032	-0.00436962	0.00669787	0.00482496	-0.00407182
piPC04	-0.0325361	-0.0401327	0.000795185	-0.00419495	0.0123013	-0.0451911	-0.00741609	0.0121349	0.0122966	-0.011256
piPC05	-0.0317481	-0.0397271	0.00567062	-0.00641403	0.00207063	-0.0519987	-0.00278389	0.018392	0.0150434	-0.0117509
piPC06	-0.0324748	-0.0393812	0.00878901	-0.00743228	-0.00151608	-0.0476129	0.00184828	0.0212724	0.0186591	-0.00679228
piPC07	-0.0331684	-0.0373741	0.0145503	-0.000439951	-0.00599703	-0.040088	0.00744097	0.0250739	0.0158703	-0.00648805
piPC08	-0.0330458	-0.0341193	0.0205826	0.00344948	-0.0112161	-0.0309002	0.0138433	0.0262793	0.0265851	0.00429465
piPC09	-0.0323659	-0.03229	0.0287869	0.00766671	-0.0123907	-0.0226577	0.0137117	0.0232705	0.0166504	0.00134387
piPC10	-0.0324225	-0.0299394	0.0327733	0.00912933	-0.0145159	-0.01186	0.0126138	0.017112	0.0116788	4.1757e-05
TPC	-0.0416112	-0.0187208	0.0168533	-0.0120169	-0.0197045	-0.00231398	0.00743695	-0.00728843	0.0114893	0.000118755
piID	-0.0374237	-0.0272714	0.0307697	-0.00832155	-0.0137139	0.0094947	0.0102692	-0.0119749	0.0101279	-0.00428641
PCR	-0.0160804	-0.0425674	0.0589712	0.0121557	0.0253966	-0.0159843	-0.000777037	0.01394	0.0124701	-0.000406723
PCD	-0.0269394	-0.0364	0.0472393	-0.0019952	-0.00343128	0.0254376	0.0131465	-0.0173304	0.00696074	-0.0101456
CID	-0.0447147	-0.00897998	0.0119172	-0.00769487	-0.00819388	-0.00103877	7.13613e-06	-0.00403238	0.00579597	0.00339668
BID	-0.044976	-0.00481602	0.0124429	-0.00745996	-0.00468173	0.00312142	0.000764756	-0.00494676	0.00182087	0.00837453
X0	-0.0449662	0.00236529	0.0106111	0.0043992	0.00478219	0.013147	0.000119576	-0.00385645	-0.000926362	0.00986515
X1	-0.0448333	-0.00453644	0.0142508	-0.0059822	-0.00782193	-0.00245289	-0.00488379	-0.00453328	0.00398174	0.00382842
X2	-0.0435195	-0.0169277	0.000346872	-0.0097744	-0.000209386	0.0112815	0.0181945	-0.00471555	0.00319609	0.0094881
X3	-0.0409506	-0.0266528	0.00518758	-0.0174189	-0.00945188	-0.00316135	0.0152238	-0.00268755	0.0085372	-0.00489597
X4	-0.038394	-0.0310046	0.006396	-0.0204617	-0.016415	-0.00740247	0.0205589	-0.00190796	0.0185827	-0.0131657
X5	-0.0368035	-0.0325535	0.0118474	-0.0201075	-0.0227228	-0.00560787	0.0258511	-0.00241231	0.0203786	-0.0214114
X0A	0.022325	0.032533	0.0142559	0.0434789	0.0230519	0.0774632	0.0233707	0.00769003	-0.00633697	0.0158927
X1A	0.0220422	0.03616	0.0434856	0.0331115	-0.0254137	0.0313876	-0.00110374	0.0205773	0.0141236	-0.00719793
X2A	0.0174431	0.028879	0.0165696	0.0275428	0.0168543	0.0398826	-0.0191759	-0.0215723	-0.0109693	-0.00231946
X3A	0.0109578	0.022192	0.0049244	0.0313816	0.02677	0.0213769	-0.0373633	-0.0275903	-0.00709091	-0.0278181
X4A	0.00025433	0.0158491	-0.01015	0.0411	0.0253769	0.0039961	-0.0516903	-0.020609	0.0015801	-0.0461298
X5A	-0.0103644	0.008991	-0.00960919	0.0313583	-0.00474649	-0.0415228	-0.0502363	-0.00684465	0.00624989	-0.0495461
X0v	-0.0448277	0.0110337	-0.000732622	0.00448173	0.00331284	0.0118861	0.00124751	-0.00213018	-0.00313505	0.0112447
X1v	-0.0445481	0.011525	-0.00615441	-0.00817508	-0.0135427	-0.00759724	-0.00385971	-0.00245371	0.0017606	0.00398807
X2v	-0.0414173	0.00338292	-0.0302372	-0.0140903	-0.00796379	0.00726231	0.0255182	-0.0020668	0.00187554	0.00881173
X3v	-0.0391404	-0.00584199	-0.0293522	-0.0261004	-0.0216208	-0.0131413	0.022691	0.000886128	0.00906176	-0.0108458
X4v	-0.0348848	-0.0107346	-0.0302079	-0.0308717	-0.0308374	-0.0213214	0.028914	0.00279713	0.0234234	-0.022462
X5v	-0.0324045	-0.0126475	-0.0258268	-0.0315742	-0.038783	-0.0245467	0.0352784	0.00445367	0.0280204	-0.0352623
X0Av	0.0164151	0.0420243	-0.0297298	0.0349332	0.0125404	0.0715517	0.0186653	-0.00512862	-0.0227188	0.0127296
X1Av	0.014998	0.0515802	-0.019523	0.0268974	-0.0305803	0.0359144	-0.00702584	-0.00379059	-0.0106096	-0.010643
X2Av	0.0115623	0.0440278	-0.0310951	0.023551	-0.00409557	0.0421855	-0.00762809	-0.0228018	-0.0217386	-0.00335922
X3Av	0.00685461	0.0392824	-0.0333756	0.0279489	0.00153058	0.0255573	-0.0204454	-0.025241	-0.0164497	-0.0248332
X4Av	-0.000499883	0.031821	-0.0363086	0.0360418	0.00333733	0.0123356	-0.0310984	-0.0185298	-0.00668426	-0.0398066
X5Av	-0.00806914	0.0258111	-0.0286924	0.0269323	-0.0218395	-0.0294655	-0.0326265	-0.010472	-2.98663e-06	-0.049539
X0sol	-0.0449662	0.00236529	0.0106111	0.0043992	0.00478219	0.013147	0.000119576	-0.00385645	-0.000926362	0.00986515
X1sol	-0.0448333	-0.00453649	0.0142505	-0.00598229	-0.00782212	-0.00245292	-0.00488341	-0.00453323	0.00398235	0.00382799
X2sol	-0.0435195	-0.0169277	0.000346872	-0.0097744	-0.000209386	0.0112815	0.0181945	-0.00471555	0.00319609	0.0094881
X3sol	-0.0409506	-0.0266528	0.00518758	-0.0174189	-0.00945188	-0.00316135	0.0152238	-0.00268755	0.0085372	-0.00489597
X4sol	-0.038394	-0.0310046	0.006396	-0.0204617	-0.016415	-0.00740247	0.0205589	-0.00190796	0.0185827	-0.0131657
X5sol	-0.0368035	-0.0325535	0.0118474	-0.0201075	-0.0227228	-0.00560787	0.0258511	-0.00241231	0.0203786	-0.0214114
XMOD	-0.0448332	-0.00453658	0.0142511	-0.00598394	-0.00782393	-0.0024568	-0.00488442	-0.00453436	0.00398374	0.00382826
RDCHI	-0.0437978	-0.00307015	0.0079371	-0.0104568	-0.0103846	-0.033939	-0.0113685	-0.00368795	-0.000573674	0.000333515
RDSQ	-0.041557	-0.0174336	0.0188874	-0.0180716	-0.0143246	0.0210027	0.0128645	-0.0132142	0.00941913	-0.00202673
ISIZ	-0.0413698	0.0297623	-0.0076013	-0.00129428	-0.00216413	0.00432338	-0.00514618	-0.00100904	-0.00322423	0.0139857
IAC	-0.0432849	0.0210618	-0.00966083	0.00215249	-0.00253169	0.00184185	-0.00804497	-0.00112657	-0.00200446	0.010854
AAC	-0.0101661	-0.0469476	0.0236139	-0.0329559	0.0153584	-0.0579955	-0.0190515	0.0064362	0.0134037	0.00450231
IDE	-0.0384578	0.0135204	0.00245942	0.0460783	0.0200933	-0.0235218	-0.0255728	-0.0103758	-0.00545408	-0.0302284
IDM	-0.0434389	-0.0137007	-0.0139503	0.0117801	0.0104037	-0.0149766	-0.0110472	0.000283143	0.000718283	-0.00264642
IDDE	-0.0229286	0.000599696	-0.00392134	0.0213145	0.0768946	-0.00578532	0.0238434	-0.0301316	0.0173368	-0.0271011
IDDM	-0.0437997	-0.0125726	-0.0116683	0.0122326	0.007648	-0.0161435	-0.0107611	0.0012698	0.00138535	-0.00275346
IDET	-0.0392032	0.0163301	0.0305437	-0.0278826	-0.00211479	0.0197241	0.00213363	-0.0232608	0.000460254	0.0157006
IDMT	-0.0341236	0.0251924	0.0300037	-0.0390736	0.00299452	0.0195263	0.0042514	-0.0299586	0.000937827	0.0255445
IVDE	0.00115058	-0.0110467	-0.0261686	0.0219124	0.0827052	0.0477754	0.0383926	-0.0197984	0.00768715	-0.012458
IVDM	-0.0436739	-0.0126802	-0.00808918	0.00967079	0.00195975	-0.0245421	-0.0151013	0.00147832	0.00378715	-0.00723719
HVcpx	-0.0385725	0.0164452	0.00788632	0.0403402	0.00402585	-0.0340922	-0.0305066	-0.0050273	-0.00359786	-0.0262185
HDcpx	-0.0389236	-0.0164206	-0.0271839	0.0135214	0.0253867	-0.017207	-0.0204381	-0.00993337	-0.00485914	-0.00814857
Uindex	-0.0326664	0.04464	0.00786013	-0.0126571	0.0264944	-0.0117824	-0.00321432	0.00276931	-0.00987097	0.0279508
Vindex	0.0250174	0.0153503	0.00903293	-0.0188184	0.00897413	0.0409584	0.0256974	-0.00963287	-0.0227656	0.0409352
Xindex	0.0282223	0.0261796	-0.00212942	0.00124064	0.0329049	0.0572801	0.0165009	-0.0205929	-0.0306115	0.0240782
Yindex	0.0191402	0.00844871	-0.0273116	-0.001721	0.0481265	0.0524293	0.00447981	-0.0238175	-0.0226668	0.00967996
IC0	-0.0101661	-0.0469476	0.0236139	-0.0329559	0.0153584	-0.0579955	-0.0190515	0.0064362	0.0134037	0.00450231
TIC0	-0.0432849	0.0210618	-0.00966083	0.00215249	-0.00253169	0.00184185	-0.00804497	-0.00112657	-0.00200446	0.010854
SIC0	0.0315802	-0.0112698	0.0440128	-0.0342684	-0.0111248	-0.0162219	0.0190954	0.0152465	0.0116496	0.0124665
CIC0	-0.0401704	0.0128047	-0.0324198	0.0263745	0.00328517	0.00738529	-0.0126296	-0.00548556	-0.00565555	-0.00493908
BIC0	0.032436	-0.00537502	0.0297258	-0.0306011	-2.90874e-05	-0.00741737	0.0107701	0.000881989	0.00496597	0.00899151
IC1	0.00282195	-0.0303062	0.0236677	0.000488713	0.0677417	-0.00703485	-0.0526903	-0.0300478	0.0245011	-0.0102554
TIC1	-0.0379958	-0.00539678	0.0036275	0.00963031	0.0310805	0.00978271	-0.0322936	-0.0167027	0.00707492	0.00154271
SIC1	0.0183381	-0.0232622	0.0361949	-0.0128429	0.0536975	-0.00807549	-0.0378541	-0.0238299	0.0254639	-0.00459304
CIC1	-0.031474	0.0244294	-0.036089	0.0175155	-0.0353518	0.00674172	0.0197966	0.0133305	-0.0174295	0.00241017
BIC1	0.01941	-0.0200407	0.0309566	-0.011189	0.0572089	-0.00309412	-0.0410289	-0.0297384	0.0230923	-0.00722426
IC2	-0.000267816	-0.0199099	0.000460163	0.00868204	0.0786335	-0.00303305	-0.04285	-0.0492285	0.0429504	-0.0496524
TIC2	-0.0378394	0.00647642	-0.00770018	0.00841648	0.037068	0.0109933	-0.0167472	-0.0223979	0.0199935	-0.0246972
SIC2	0.0167163	-0.0176564	0.0163508	-0.00509987	0.069098	-0.00535528	-0.0370756	-0.0449407	0.0422774	-0.0396932
CIC2	-0.0287034	0.0211981	-0.0222434	0.0110172	-0.0531121	0.00483037	0.0208005	0.0315218	-0.0340628	0.0321434
BIC2	0.0176367	-0.013202	0.0103285	-0.00254854	0.0705121	0.000481185	-0.0388952	-0.0496193	0.038818	-0.0423165
IC3	-0.0109835	-0.0184976	-0.00808948	0.0135078	0.079645	-0.00875898	-0.0299201	-0.0514674	0.0414616	-0.0639565
TIC3	-0.0391629	0.0103595	-0.00575543	0.00516766	0.0347838	0.00926076	-0.00572904	-0.0194985	0.0199402	-0.0336249
SIC3	0.00561228	-0.0204872	0.00285298	0.001484	0.08184	-0.0128573	-0.0342043	-0.0559155	0.0414469	-0.0576843
CIC3	-0.0200617	0.0239388	-0.0154334	0.0056772	-0.0687203	0.010662	0.016848	0.042689	-0.0409402	0.0542701
BIC3	0.00742797	-0.0150263	-0.00215385	0.00422675	0.0812861	-0.00647725	-0.0353321	-0.059101	0.0393586	-0.060471
IC4	-0.00862557	-0.00952678	-0.0259715	-0.00178537	0.0447109	-0.00554353	-0.0324978	-0.0434164	-0.0211053	-0.010191
TIC4	-0.023233	-0.00261786	-0.0236777	-0.000893825	0.0511755	-0.00399018	-0.0296573	-0.0427423	-0.0102853	-0.0230597
SIC4	-0.00847554	-0.00943116	-0.0259246	-0.00192765	0.0442673	-0.0054009	-0.0323656	-0.0431871	-0.021455	-0.00966685
CIC4	-0.00856901	-0.00917574	-0.0260342	-0.0019388	0.0434867	-0.00511708	-0.0321403	-0.0427385	-0.0219867	-0.00887623
BIC4	-0.00847221	-0.00941966	-0.025934	-0.00192311	0.0442621	-0.00538861	-0.0323663	-0.0431903	-0.0214617	-0.0096683
IC5	-0.0139489	-0.0106721	-0.0318969	0.0127339	0.0423244	-0.0160533	-0.0386727	-0.0326455	-0.00857435	-0.0353315
TIC5	-0.0223945	-0.00575215	-0.029354	0.0107973	0.0453557	-0.0172149	-0.0365849	-0.0316899	-0.00273694	-0.0408386
SIC5	-0.0138515	-0.0106302	-0.031896	0.0126968	0.0421585	-0.0159044	-0.0386277	-0.0325726	-0.00877595	-0.035087
CIC5	-0.0138483	-0.0104981	-0.0319477	0.0127207	0.041829	-0.0156257	-0.0385141	-0.0324008	-0.00908311	-0.0346819
BIC5	-0.0138497	-0.0106244	-0.0319008	0.012699	0.0421561	-0.0158984	-0.0386284	-0.0325745	-0.00877933	-0.035088
ATS1m	-0.0425791	-0.0195696	-0.0137745	-0.00144402	0.00329278	-0.0269163	-0.0064405	0.000113039	0.00140743	-0.00315522
ATS2m	-0.039232	-0.0252874	-0.0267943	0.00175475	0.0167699	-0.0147799	0.00110577	0.000190702	0.00791137	-0.000882681
ATS3m	-0.039084	-0.0203649	-0.0185418	0.0234324	0.0124277	-0.0104731	-0.00590607	0.0157752	0.0199308	-0.0124282
ATS4m	-0.0395543	-0.0118964	-0.00112171	0.0429096	0.00445403	-0.00398876	-0.00317251	0.0247588	0.00629291	-0.00680245
ATS5m	-0.0387507	-0.00576321	0.0218293	0.0381344	-0.0147142	-0.00809272	-0.00846683	0.0115805	-0.00946276	-0.011521
ATS6m	-0.0378934	0.000606865	0.0308418	0.022719	-0.0252844	-0.00241701	-0.016611	-0.00648861	-0.0142127	-0.00664091
ATS7m	-0.0366512	0.00825808	0.0356488	0.00758743	-0.0206865	0.00307478	-0.0123254	-0.0207355	-0.0179923	-0.0007456
ATS8m	-0.0339851	0.0189989	0.0344406	-0.00766912	-0.0106114	0.00937584	-0.00665723	-0.0340645	-0.0115189	-0.00310386
ATS1v	-0.0425791	-0.0195696	-0.0137745	-0.00144402	0.00329278	-0.0269163	-0.0064405	0.000113039	0.00140743	-0.00315522
ATS2v	-0.039232	-0.0252874	-0.0267943	0.00175475	0.0167699	-0.0147799	0.00110577	0.000190702	0.00791137	-0.000882681
ATS3v	-0.039084	-0.0203649	-0.0185418	0.0234324	0.0124277	-0.0104731	-0.00590607	0.0157752	0.0199308	-0.0124282
ATS4v	-0.0395543	-0.0118964	-0.00112171	0.0429096	0.00445403	-0.00398876	-0.00317251	0.0247588	0.00629291	-0.00680245
ATS5v	-0.0387507	-0.00576321	0.0218293	0.0381344	-0.0147142	-0.00809272	-0.00846683	0.0115805	-0.00946276	-0.011521
ATS6v	-0.0378934	0.000606865	0.0308418	0.022719	-0.0252844	-0.00241701	-0.016611	-0.00648861	-0.0142127	-0.00664091
ATS7v	-0.0366512	0.00825808	0.0356488	0.00758743	-0.0206865	0.00307478	-0.0123254	-0.0207355	-0.0179923	-0.0007456
ATS8v	-0.0339851	0.0189989	0.0344406	-0.00766912	-0.0106114	0.00937584	-0.00665723	-0.0340645	-0.0115189	-0.00310386
ATS1e	-0.0425791	-0.0195696	-0.0137745	-0.00144402	0.00329278	-0.0269163	-0.0064405	0.000113039	0.00140743	-0.00315522
ATS2e	-0.039232	-0.0252874	-0.0267943	0.00175475	0.0167699	-0.0147799	0.00110577	0.000190702	0.00791137	-0.000882681
ATS3e	-0.039084	-0.0203649	-0.0185418	0.0234324	0.0124277	-0.0104731	-0.00590607	0.0157752	0.0199308	-0.0124282
ATS4e	-0.0395543	-0.0118964	-0.00112171	0.0429096	0.00445403	-0.00398876	-0.00317251	0.0247588	0.00629291	-0.00680245
ATS5e	-0.0387507	-0.00576321	0.0218293	0.0381344	-0.0147142	-0.00809272	-0.00846683	0.0115805	-0.00946276	-0.011521
ATS6e	-0.0378934	0.000606865	0.0308418	0.022719	-0.0252844	-0.00241701	-0.016611	-0.00648861	-0.0142127	-0.00664091
ATS7e	-0.0366512	0.00825808	0.0356488	0.00758743	-0.0206865	0.00307478	-0.0123254	-0.0207355	-0.0179923	-0.0007456
ATS8e	-0.0339851	0.0189989	0.0344406	-0.00766912	-0.0106114	0.00937584	-0.00665723	-0.0340645	-0.0115189	-0.00310386
ATS1p	-0.0425791	-0.0195696	-0.0137745	-0.00144402	0.00329278	-0.0269163	-0.0064405	0.000113039	0.00140743	-0.00315522
ATS2p	-0.039232	-0.0252874	-0.0267943	0.00175475	0.0167699	-0.0147799	0.00110577	0.000190702	0.00791137	-0.000882681
ATS3p	-0.039084	-0.0203649	-0.0185418	0.0234324	0.0124277	-0.0104731	-0.00590607	0.0157752	0.0199308	-0.0124282
ATS4p	-0.0395543	-0.0118964	-0.00112171	0.0429096	0.00445403	-0.00398876	-0.00317251	0.0247588	0.00629291	-0.00680245
ATS5p	-0.0387507	-0.00576321	0.0218293	0.0381344	-0.0147142	-0.00809272	-0.00846683	0.0115805	-0.00946276	-0.011521
ATS6p	-0.0378934	0.000606865	0.0308418	0.022719	-0.0252844	-0.00241701	-0.016611	-0.00648861	-0.0142127	-0.00664091
ATS7p	-0.0366512	0.00825808	0.0356488	0.00758743	-0.0206865	0.00307478	-0.0123254	-0.0207355	-0.0179923	-0.0007456
ATS8p	-0.0339851	0.0189989	0.0344406	-0.00766912	-0.0106114	0.00937584	-0.00665723	-0.0340645	-0.0115189	-0.00310386
MATS2m	-0.010003	-0.00839317	-0.0269864	0.00869888	0.0435919	-0.00456864	-0.0328526	-0.0380688	-0.0144026	-0.0249391
MATS3m	-0.0162848	-0.00668738	-0.0286258	0.0363293	0.0385613	-0.00441019	-0.0362105	-0.0134969	0.0068969	-0.0512386
MATS4m	-0.0226254	-0.00435866	-0.0199506	0.0596211	0.0286541	-0.00495342	-0.0187005	0.015226	0.0126196	-0.0374784
MATS5m	-0.0276062	-0.0044026	0.00826366	0.0575309	0.00459802	-0.0288654	-0.00918729	0.0208572	-0.000647803	-0.0391237
MATS6m	-0.0315214	0.0012991	0.0207119	0.0443574	-0.0177524	-0.0230824	-0.00908886	0.00137685	-0.00445405	-0.0353466
MATS7m	-0.0320006	0.0042167	0.0298131	0.0315678	-0.0168771	-0.022266	-0.00183646	-0.00684719	-0.0158321	-0.0172767
MATS8m	-0.0300396	0.0127707	0.0312108	0.0174564	-0.00696787	-0.00895828	-0.00249178	-0.0301264	-0.0143851	-0.0151311
MATS2v	-0.010003	-0.00839317	-0.0269864	0.00869888	0.0435919	-0.00456864	-0.0328526	-0.0380688	-0.0144026	-0.0249391
MATS3v	-0.0162848	-0.00668738	-0.0286258	0.0363293	0.0385613	-0.00441019	-0.0362105	-0.0134969	0.0068969	-0.0512386
MATS4v	-0.0226254	-0.00435866	-0.0199506	0.0596211	0.0286541	-0.00495342	-0.0187005	0.015226	0.0126196	-0.0374784
MATS5v	-0.0276062	-0.0044026	0.00826366	0.0575309	0.00459802	-0.0288654	-0.00918729	0.0208572	-0.000647803	-0.0391237
MATS6v	-0.0315214	0.0012991	0.0207119	0.0443574	-0.0177524	-0.0230824	-0.00908886	0.00137685	-0.00445405	-0.0353466
MATS7v	-0.0320006	0.0042167	0.0298131	0.0315678	-0.0168771	-0.022266	-0.00183646	-0.00684719	-0.0158321	-0.0172767
MATS8v	-0.0300396	0.0127707	0.0312108	0.0174564	-0.00696787	-0.00895828	-0.00249178	-0.0301264	-0.0143851	-0.0151311
MATS2e	-0.010003	-0.00839317	-0.0269864	0.00869888	0.0435919	-0.00456864	-0.0328526	-0.0380688	-0.0144026	-0.0249391
MATS3e	-0.0162848	-0.00668738	-0.0286258	0.0363293	0.0385613	-0.00441019	-0.0362105	-0.0134969	0.0068969	-0.0512386
MATS4e	-0.0226254	-0.00435866	-0.0199506	0.0596211	0.0286541	-0.00495342	-0.0187005	0.015226	0.0126196	-0.0374784
MATS5e	-0.0276062	-0.0044026	0.00826366	0.0575309	0.00459802	-0.0288654	-0.00918729	0.0208572	-0.000647803	-0.0391237
MATS6e	-0.0315214	0.0012991	0.0207119	0.0443574	-0.0177524	-0.0230824	-0.00908886	0.00137685	-0.00445405	-0.0353466
MATS7e	-0.0320006	0.0042167	0.0298131	0.0315678	-0.0168771	-0.022266	-0.00183646	-0.00684719	-0.0158321	-0.0172767
MATS8e	-0.0300396	0.0127707	0.0312108	0.0174564	-0.00696787	-0.00895828	-0.00249178	-0.0301264	-0.0143851	-0.0151311
MATS2p	-0.010003	-0.00839317	-0.0269864	0.00869888	0.0435919	-0.00456864	-0.0328526	-0.0380688	-0.0144026	-0.0249391
MATS3p	-0.0162848	-0.00668738	-0.0286258	0.0363293	0.0385613	-0.00441019	-0.0362105	-0.0134969	0.0068969	-0.0512386
MATS4p	-0.0226254	-0.00435866	-0.0199506	0.0596211	0.0286541	-0.00495342	-0.0187005	0.015226	0.0126196	-0.0374784
MATS5p	-0.0276062	-0.0044026	0.00826366	0.0575309	0.00459802	-0.0288654	-0.00918729	0.0208572	-0.000647803	-0.0391237
MATS6p	-0.0315214	0.0012991	0.0207119	0.0443574	-0.0177524	-0.0230824	-0.00908886	0.00137685	-0.00445405	-0.0353466
MATS7p	-0.0320006	0.0042167	0.0298131	0.0315678	-0.0168771	-0.022266	-0.00183646	-0.00684719	-0.0158321	-0.0172767
MATS8p	-0.0300396	0.0127707	0.0312108	0.0174564	-0.00696787	-0.00895828	-0.00249178	-0.0301264	-0.0143851	-0.0151311
EPS0	-0.0445586	-0.00536428	0.0148657	-0.00784309	-0.00906417	-0.00627415	-0.00743993	-0.00641101	0.00404604	0.000761415
EPS1	-0.0439439	-0.014699	0.00982289	-0.0139174	-0.0106081	-0.00481533	0.00387726	-0.00548594	0.0058113	0.00164091
EEig01x	-0.0205079	-0.0458449	-0.0224474	-0.0207444	0.0538629	0.0083571	0.04646	-0.000831568	-0.0134639	0.0193682
EEig02x	-0.0332964	-0.0327755	-0.0190889	0.0157813	0.0276738	-0.0196	-0.00468348	-0.00344422	0.00830826	-0.0163406
EEig03x	-0.0342393	-0.0309005	-0.010491	-0.00296587	-0.00293642	-0.0499148	-0.0171001	0.014275	0.0156707	-0.0130563
EEig04x	-0.0363387	-0.027436	-0.00429272	-0.0023481	-0.0100953	-0.04839	-0.00193759	0.0143078	0.0162852	-0.0163357
EEig05x	-0.0376354	-0.0232067	0.0105337	0.00496966	-0.0178045	-0.0409098	0.000492671	0.0257277	0.016055	0.000512471
EEig06x	-0.0369842	-0.0202994	0.0234415	0.00465219	-0.0146253	-0.0305024	0.0122147	0.0204466	0.00844091	0.00212132
EEig07x	-0.0356498	-0.0163899	0.0314019	0.00211697	-0.0199802	-0.0177466	0.0102893	0.016758	0.00253915	0.00416309
EEig08x	-0.0328059	-0.0104347	0.0406443	0.00402112	-0.00938613	0.00809738	0.0106264	0.00581844	0.00943743	0.0182513
EEig09x	-0.0305639	-0.00753305	0.042812	-0.000172309	-0.0116804	0.0222138	0.00674515	0.00249113	0.00661654	0.020855
EEig10x	-0.0265257	-0.00411883	0.0476479	-0.0102166	-0.00415313	0.0323529	0.0108527	-0.0107513	0.0025889	0.0204606
EEig11x	-0.0242008	-0.00342524	0.0492219	-0.0137148	0.000729096	0.0400282	-0.00467701	-0.0264196	-0.00136824	0.0209772
EEig12x	-0.0204607	-0.000449775	0.0455088	-0.0235816	0.00739225	0.0493157	-0.000331522	-0.0349349	0.00337674	0.0154226
EEig13x	-0.0172781	0.000687124	0.0400459	-0.0354453	0.00621839	0.0584924	-0.0111296	-0.0398683	-0.0158233	0.0153486
EEig14x	-0.0112664	0.0017165	0.0391208	-0.0367413	0.0120371	0.0590043	-0.0127925	-0.0473126	-0.0142629	0.00546508
EEig15x	-0.00848793	0.00234771	0.0342471	-0.0376021	0.0148635	0.0649235	-0.0158314	-0.0389045	-0.0217376	0.0133976
EEig01d	-0.0178269	-0.03938	-0.0394824	-0.0255339	0.0576331	0.0153669	0.0293786	-0.0195219	-0.022378	0.0199955
EEig02d	-0.0320921	-0.027803	-0.0271403	0.0149151	0.0219034	-0.0168428	-0.00444631	-0.00418374	0.00896012	-0.0174823
EEig03d	-0.0336144	-0.026566	-0.0137097	-0.0061394	-0.0138547	-0.0491126	-0.0169815	0.0172321	0.0177509	-0.0116299
EEig04d	-0.034619	-0.0225213	-0.00300927	-0.00410701	-0.0210934	-0.0446922	0.00287001	0.0195958	0.0163284	-0.0124948
EEig05d	-0.0331261	-0.0167018	0.0177161	0.000455181	-0.0293276	-0.0376416	0.00183776	0.0278437	0.0200093	0.0034361
EEig06d	-0.0283032	-0.0103146	0.033649	-0.000223444	-0.0238246	-0.0176537	0.0168857	0.0189898	0.00675839	0.00615541
EEig07d	-0.0221013	-0.00355261	0.0420546	-0.0037475	-0.0261697	0.0018206	0.012387	0.0100623	-0.000760087	0.00813162
EEig08d	-0.0130239	0.00635669	0.0444744	0.00145524	-0.00858388	0.0366246	0.00906022	-0.00807094	0.00620378	0.0200687
EEig09d	-0.00578268	0.0110033	0.0394336	-0.00491593	-0.0068902	0.0535522	0.00109015	-0.0149363	0.00530178	0.018381
EEig10d	0.00196665	0.0141803	0.0381296	-0.013503	0.00327099	0.0569676	0.00147274	-0.02697	-0.00335199	0.0165922
EEig11d	0.0076744	0.0151784	0.030775	-0.0174493	0.0110798	0.0592112	-0.021359	-0.0455646	-0.00338528	0.0154164
EEig12d	0.0120811	0.0176382	0.021598	-0.0222262	0.0177503	0.0584834	-0.0143825	-0.0477477	0.00140862	0.00733361
EEig13d	0.0161755	0.0159852	0.00860472	-0.0311412	0.0157889	0.0570845	-0.0256286	-0.044039	-0.0229981	0.0065676
EEig14d	0.0201901	0.0155447	0.00400496	-0.027758	0.0181476	0.0492784	-0.0236131	-0.042096	-0.0177783	-0.00466062
EEig15d	0.0215903	0.0137997	-0.00288177	-0.0237424	0.0195652	0.0451299	-0.0240071	-0.0257565	-0.0219495	0.00880384
EEig01r	-0.0213069	-0.0353105	-0.0463616	-0.0221743	0.0469797	0.0112962	0.0415586	-0.011227	-0.0216292	0.0173163
EEig02r	-0.0340606	-0.0258081	-0.0335511	0.0153701	0.0199789	-0.0177075	0.00166225	-0.00422545	0.00425789	-0.0184446
EEig03r	-0.0346221	-0.0253886	-0.0197846	-0.00513182	-0.0116166	-0.0491631	-0.0139829	0.0149579	0.014248	-0.0137136
EEig04r	-0.0368592	-0.0226376	-0.0119653	-0.00283658	-0.0159738	-0.0457921	0.00340947	0.0149413	0.0130984	-0.0165468
EEig05r	-0.038055	-0.0182086	0.00460251	0.00372697	-0.024938	-0.0402747	0.00132987	0.0257957	0.0158677	0.000373464
EEig06r	-0.0373031	-0.014294	0.0183638	0.00310314	-0.0214135	-0.0274113	0.0178068	0.0197776	0.00618221	0.00132509
EEig07r	-0.0355869	-0.0100093	0.0267845	-0.000481832	-0.027727	-0.0150818	0.0117308	0.0153005	0.0021092	0.00237193
EEig08r	-0.0318849	-0.00259366	0.036282	0.00224526	-0.0147588	0.0138766	0.0120016	0.00189888	0.0095288	0.0179096
EEig09r	-0.0284148	0.00214048	0.0370361	-0.00452616	-0.0189493	0.0298679	0.00630304	-0.00333069	0.00751803	0.0191159
EEig10r	-0.0230976	0.00619153	0.041831	-0.0152171	-0.00844868	0.0409249	0.00950696	-0.0179231	0.00223991	0.0188466
EEig11r	-0.0192429	0.00896313	0.0417341	-0.0201388	-0.00339728	0.0502285	-0.0103826	-0.0372651	-0.00160114	0.0199021
EEig12r	-0.0140061	0.0126729	0.0363755	-0.0300915	0.00587402	0.0566083	-0.00335289	-0.0448332	0.00394188	0.0122843
EEig13r	-0.00937753	0.0143609	0.0270167	-0.0416561	0.00455289	0.0646536	-0.0181944	-0.0470791	-0.0171232	0.0141349
EEig14r	-0.00160147	0.015764	0.0237325	-0.0421274	0.0125185	0.0619833	-0.018103	-0.051885	-0.0142471	0.00324038
EEig15r	0.00164547	0.0161523	0.0180682	-0.0411103	0.0159625	0.0620614	-0.0215195	-0.0384887	-0.0216505	0.0145133
ESpm02u	-0.0382693	-0.0273289	-0.0289541	-0.00993157	0.0174961	-0.020432	0.0045365	-0.00578271	-0.00637674	0.00468788
ESpm03u	-0.0183162	-0.0359792	-0.0353735	-0.017132	0.0486249	0.0305639	0.0578377	0.0010224	-0.012937	0.022252
ESpm04u	-0.0327381	-0.0304142	-0.0400739	-0.0140041	0.0299477	-0.00767731	0.0180345	-0.00925768	-0.0145216	0.0141441
ESpm05u	-0.0167383	-0.0350528	-0.0356335	-0.0210712	0.0530999	0.0252923	0.0513608	0.000599828	-0.0142514	0.0205184
ESpm06u	-0.0283082	-0.0317103	-0.0449011	-0.0160557	0.0373384	0.000190183	0.0254627	-0.0110697	-0.0188887	0.0187558
ESpm07u	-0.0159379	-0.0348852	-0.0360974	-0.0238232	0.0546622	0.0227889	0.0471506	-0.000263662	-0.0118109	0.0192609
ESpm08u	-0.0257527	-0.0325005	-0.04663	-0.0172185	0.0410277	0.00375622	0.0291294	-0.0115489	-0.0204935	0.0201934
ESpm09u	-0.0155195	-0.0346864	-0.0365786	-0.024999	0.0550376	0.0217255	0.0451288	-0.000283457	-0.01088	0.0189566
ESpm10u	-0.0243356	-0.033034	-0.047247	-0.0179402	0.0430328	0.00542206	0.0310634	-0.0115038	-0.0209105	0.0204787
ESpm11u	-0.0153372	-0.0345761	-0.0370803	-0.0254823	0.0548919	0.0212306	0.0437918	0.000127563	-0.0106052	0.0190369
ESpm12u	-0.0235142	-0.0333835	-0.0474698	-0.0184193	0.0442485	0.00629927	0.0321666	-0.0112965	-0.0209082	0.0203807
ESpm13u	-0.0153058	-0.0345135	-0.0375801	-0.0256167	0.054371	0.0209942	0.0426511	0.000693387	-0.0106847	0.0192801
ESpm14u	-0.0230093	-0.0336104	-0.047543	-0.0187579	0.0450511	0.00681359	0.0328379	-0.0110565	-0.0207853	0.0201763
ESpm15u	-0.0153827	-0.0344662	-0.0380526	-0.0255484	0.0535535	0.0209147	0.0414806	0.00133302	-0.0110583	0.0196902
ESpm01x	-0.0407667	-0.027553	0.00542425	0.000632396	0.00995884	-0.0291088	-0.00742358	0.0048118	0.00712406	-0.00185737
ESpm02x	-0.0393335	-0.031046	-0.0100551	-0.00711925	0.0163275	-0.0252195	0.00350926	0.00106267	0.00262332	0.00202913
ESpm03x	-0.0362098	-0.0359499	-0.0124246	-0.00888552	0.0289067	-0.015445	0.0137962	-0.000246528	-0.00124816	0.0106082
ESpm04x	-0.033347	-0.0381607	-0.0165202	-0.0113256	0.0360577	-0.00947688	0.0205087	-0.00208641	-0.00498209	0.0148307
ESpm05x	-0.0306789	-0.0397565	-0.0189069	-0.0128914	0.0418321	-0.00464234	0.0251924	-0.00352569	-0.00785113	0.0177845
ESpm06x	-0.0285458	-0.0407005	-0.0207295	-0.0141469	0.0457052	-0.00148703	0.0282643	-0.00461508	-0.00990937	0.019379
ESpm07x	-0.026844	-0.0413498	-0.0219812	-0.0150986	0.0485067	0.000679319	0.0303734	-0.00539813	-0.0113505	0.0202491
ESpm08x	-0.0255158	-0.0418037	-0.0228775	-0.0158459	0.0505417	0.0021404	0.0318387	-0.00593088	-0.0123256	0.0206562
ESpm09x	-0.0244743	-0.0421368	-0.0235197	-0.0164434	0.05207	0.00314138	0.0328966	-0.00628524	-0.0129705	0.0208001
ESpm10x	-0.0236551	-0.0423892	-0.0239907	-0.0169268	0.0532384	0.00383299	0.0336775	-0.00651694	-0.0133871	0.020797
ESpm11x	-0.023003	-0.0425846	-0.0243387	-0.0173265	0.0541564	0.00432969	0.0342794	-0.00665185	-0.0136563	0.0207097
ESpm12x	-0.0224821	-0.0427377	-0.0246007	-0.0176648	0.054889	0.00469012	0.0347385	-0.00672593	-0.0138125	0.0205719
ESpm13x	-0.0220602	-0.0428598	-0.024801	-0.0179464	0.0554841	0.00495698	0.0351115	-0.00675713	-0.0138966	0.020411
ESpm14x	-0.0217153	-0.0429568	-0.024957	-0.0181909	0.0559754	0.00516604	0.0354107	-0.00676225	-0.0139313	0.0202446
ESpm15x	-0.0214313	-0.043037	-0.0250795	-0.0183995	0.0563851	0.00532898	0.0356552	-0.00674618	-0.0139389	0.0200718
ESpm01d	0.00398649	-0.020421	0.0222202	0.001346	0.0369178	-2.99891e-05	-0.0685153	-0.0160892	-0.0015127	0.0189974
ESpm02d	-0.0382013	-0.02821	-0.0267793	-0.0106494	0.0192436	-0.020223	0.00293475	-0.00715842	-0.00590289	0.00462821
ESpm03d	-0.0123195	-0.0419728	-0.0229197	-0.0208964	0.0618164	0.0311919	0.0256897	-0.0154937	-0.00167071	0.0106367
ESpm04d	-0.0314878	-0.0332444	-0.0355866	-0.0166331	0.037195	-0.00468548	0.0136925	-0.0140846	-0.0151705	0.017076
ESpm05d	-0.0117445	-0.0403626	-0.0259485	-0.0248684	0.0660508	0.0274203	0.0280861	-0.0144072	-0.00312297	0.00521615
ESpm06d	-0.0259046	-0.0354498	-0.0389994	-0.0196298	0.0473653	0.00472136	0.0190254	-0.0179359	-0.0201212	0.0227919
ESpm07d	-0.0110563	-0.0394853	-0.0268276	-0.0265503	0.0678859	0.025708	0.0278127	-0.0142236	-0.0033147	0.00298688
ESpm08d	-0.0227212	-0.036607	-0.0400194	-0.0212132	0.0520707	0.00878608	0.0215816	-0.0193294	-0.0217425	0.0242143
ESpm09d	-0.0106321	-0.039106	-0.0275511	-0.027452	0.068726	0.0250117	0.0272341	-0.0139861	-0.0033931	0.00221573
ESpm10d	-0.0209708	-0.0373132	-0.0402922	-0.022172	0.0544854	0.0106084	0.0229858	-0.0197245	-0.0219911	0.0241961
ESpm11d	-0.0104338	-0.0389898	-0.0282444	-0.0278733	0.0689478	0.0247199	0.0264023	-0.0134891	-0.00357289	0.00203931
ESpm12d	-0.0199578	-0.0377574	-0.0403353	-0.0228083	0.0558998	0.011541	0.0238341	-0.0197473	-0.021792	0.023775
ESpm13d	-0.0104064	-0.0389922	-0.0289214	-0.0279948	0.0686692	0.0246297	0.0253714	-0.0128689	-0.00393537	0.00214373
ESpm14d	-0.0193331	-0.0380426	-0.040305	-0.0232593	0.0568208	0.0120801	0.0243765	-0.0196416	-0.0214916	0.023284
ESpm15d	-0.0105122	-0.0390431	-0.0295656	-0.0279213	0.0679849	0.0246832	0.0240916	-0.0121716	-0.00455684	0.00250291
ESpm01r	-0.0425791	-0.0195696	-0.0137745	-0.00144402	0.00329278	-0.0269163	-0.0064405	0.000113039	0.00140743	-0.00315522
ESpm02r	-0.0394798	-0.025646	-0.0260178	-0.00781976	0.0144236	-0.0224853	0.00188326	-0.00453905	-0.00476954	0.00240722
ESpm03r	-0.0362741	-0.0278104	-0.0343287	-0.0100563	0.0256129	-0.0116749	0.0109937	-0.00879928	-0.0110429	0.0103072
ESpm04r	-0.0332492	-0.029225	-0.0392222	-0.0121209	0.0324431	-0.00612892	0.015288	-0.0120441	-0.0152378	0.0137107
ESpm05r	-0.0306689	-0.0300599	-0.0423586	-0.013482	0.0376554	-0.00169016	0.0183775	-0.0144946	-0.0183229	0.0159778
ESpm06r	-0.0287049	-0.0306416	-0.0442401	-0.0144926	0.0411408	0.000980794	0.0201359	-0.016175	-0.0203191	0.0170638
ESpm07r	-0.0271961	-0.0310767	-0.0454303	-0.015243	0.0436562	0.00276141	0.0213193	-0.0173439	-0.0216522	0.0175906
ESpm08r	-0.0260494	-0.0314169	-0.0462019	-0.0158236	0.0454835	0.00391904	0.0220988	-0.0181378	-0.0225141	0.0177665
ESpm09r	-0.0251671	-0.0316861	-0.0467188	-0.0162812	0.0468612	0.00469204	0.0226494	-0.018684	-0.0230684	0.0177573
ESpm10r	-0.024482	-0.0319033	-0.047076	-0.0166482	0.0479182	0.00521712	0.0230483	-0.0190612	-0.0234167	0.0176488
ESpm11r	-0.0239432	-0.0320801	-0.0473267	-0.0169536	0.048748	0.00558991	0.0233565	-0.0193201	-0.0236308	0.0174856
ESpm12r	-0.0235161	-0.0322231	-0.0475081	-0.0172085	0.0494123	0.0058554	0.0235847	-0.0194932	-0.0237542	0.0172982
ESpm13r	-0.023172	-0.0323408	-0.0476427	-0.0174234	0.0499527	0.0060509	0.0237691	-0.0196123	-0.0238159	0.0171043
ESpm14r	-0.0228931	-0.0324374	-0.0477421	-0.017605	0.0503987	0.00619943	0.0239173	-0.0196882	-0.0238382	0.016914
ESpm15r	-0.0226639	-0.0325182	-0.0478185	-0.0177617	0.0507708	0.00631588	0.0240385	-0.0197359	-0.0238361	0.0167253
BEHm1	-0.0273552	-0.0485804	-0.00889201	-0.0278443	0.0229914	-0.0357911	0.0233684	0.000420093	-0.00616452	-0.000201276
BEHm2	-0.0364714	-0.017091	-0.013383	0.0398791	0.0232716	-0.01584	-0.0279106	-0.0113727	0.00764438	-0.0254478
BEHm3	-0.0363465	-0.0135789	-0.0243054	0.0187691	0.00745535	-0.0193394	-0.03696	-0.00165713	0.00280527	-0.00963416
BEHm4	-0.0376547	-0.0111836	-0.0318833	0.020853	0.0170038	-0.0096086	-0.0104714	-0.00698059	-0.000874029	-0.0180406
BEHm5	-0.0388364	-0.00771328	-0.025999	0.0349745	0.0107629	-0.00664281	-0.00995838	0.0113724	0.00298834	-0.00429989
BEHm6	-0.0406272	-0.00760997	-0.0198333	0.0285797	0.00617206	-0.00987041	0.00555179	0.0130729	0.0036624	-0.00569821
BEHm7	-0.0416238	-0.00495356	-0.0138691	0.0222932	-0.0119952	-0.0120691	0.00503498	0.0167281	0.00229921	-0.00141153
BEHm8	-0.0420926	-0.002627	-0.0043062	0.0178416	-0.0151841	-0.0109641	0.00693265	0.0132176	0.0065005	-0.00106725
BELm1	-0.0303612	-0.0242063	-0.0174496	0.0239127	0.0126028	-0.00387692	0.0222833	0.0170518	-0.00379352	-0.0509092
BELm2	-0.0339311	-0.00710674	-0.0195259	0.0354545	0.0134601	-0.0109314	-0.0394814	-0.0176698	0.0121854	-0.00810187
BELm3	-0.0354041	-0.00293379	-0.0329679	0.0217701	0.00933026	-0.00381737	-0.0317144	-0.0123205	-0.00689378	-0.00380207
BELm4	-0.0365412	0.000107325	-0.0372225	0.0282804	0.0121735	0.00830233	-0.00826647	-0.00316491	-0.00670264	-0.00548934
BELm5	-0.0376029	0.002895	-0.0320478	0.0357259	0.00925368	0.00479612	-0.00218181	0.00613256	0.00174853	-0.00702426
BELm6	-0.0396844	0.00395426	-0.0257294	0.027793	-0.00236945	0.000880998	0.00467641	0.0102764	0.0019524	-0.00304388
BELm7	-0.0405921	0.00546459	-0.0159954	0.0201426	-0.0178879	-0.00891246	0.00646748	0.0113415	0.00501157	-0.00609301
BELm8	-0.0404549	0.00957405	-0.00760192	0.0133767	-0.0255583	-0.0119251	0.00285011	0.00831242	0.00771077	-0.00525508
BEHv1	-0.0275522	-0.0480428	-0.00998703	-0.028223	0.0219076	-0.0361367	0.02352	7.57216e-05	-0.00630422	-0.000808465
BEHv2	-0.0365316	-0.0163346	-0.0134043	0.040877	0.0228479	-0.0149871	-0.0275778	-0.011179	0.00763227	-0.0253581
BEHv3	-0.0363575	-0.0127916	-0.024693	0.0192278	0.00712444	-0.0178667	-0.0373523	-0.0021885	0.00227668	-0.00905532
BEHv4	-0.0376879	-0.0103908	-0.0322914	0.0211825	0.0168175	-0.00802476	-0.0103122	-0.00751269	-0.00137291	-0.0176085
BEHv5	-0.0388283	-0.00703703	-0.0266273	0.035192	0.0110792	-0.00574229	-0.0104318	0.0102965	0.00240834	-0.00470305
BEHv6	-0.0406907	-0.00702128	-0.0206664	0.0285275	0.00654708	-0.00912181	0.00473065	0.0118686	0.00313275	-0.00592919
BEHv7	-0.0417143	-0.00447432	-0.0152641	0.0226342	-0.0107948	-0.0116823	0.00323647	0.0147455	0.00193893	-0.00282469
BEHv8	-0.0423251	-0.00220257	-0.00647522	0.0181332	-0.0138769	-0.0108655	0.00450905	0.0109915	0.00595162	-0.00297621
BELv1	-0.0306311	-0.0273436	-0.0141536	0.0226625	0.015479	-0.0058266	0.0221305	0.0179606	-0.00307513	-0.0475899
BELv2	-0.0343707	-0.00975511	-0.0178344	0.0329329	0.0135472	-0.0134492	-0.0390237	-0.0176549	0.0127087	-0.0081873
BELv3	-0.0364571	-0.00453328	-0.0301717	0.0208563	0.006009	-0.00689476	-0.0298693	-0.0093238	-0.00419939	-0.00402597
BELv4	-0.0376232	-0.000790672	-0.0339546	0.0277336	0.00915792	0.00680129	-0.00491339	9.24921e-05	-0.00499574	-0.00405821
BELv5	-0.0386216	0.00280999	-0.0274772	0.0356831	0.00633756	0.00593695	0.00238301	0.00935193	0.00193095	-0.00257127
BELv6	-0.0403861	0.00475415	-0.0198641	0.0273395	-0.0050404	0.00445261	0.00925221	0.0118032	0.00167273	0.00158199
BELv7	-0.0410276	0.00768973	-0.00918527	0.0197289	-0.0197612	-0.00198386	0.010921	0.0111568	0.00330679	-0.000790494
BELv8	-0.0405001	0.012975	-0.00105772	0.00958511	-0.0251266	-0.00258102	0.00544061	0.00440642	0.00553518	0.00369323
BEHe1	-0.0281878	-0.0456672	-0.0144752	-0.0296764	0.0176831	-0.0371543	0.0241581	-0.00150176	-0.00722117	-0.00317859
BEHe2	-0.0365603	-0.0132334	-0.0139218	0.0445393	0.0215763	-0.0115062	-0.026492	-0.010823	0.00732686	-0.025023
BEHe3	-0.0363206	-0.00963816	-0.0260013	0.0212397	0.00575448	-0.0124952	-0.0381911	-0.00314927	0.000923471	-0.00704762
BEHe4	-0.0373921	-0.00737993	-0.0342895	0.0223359	0.0167296	-0.00214898	-0.0103744	-0.00991637	-0.00367035	-0.0160603
BEHe5	-0.0384011	-0.0045384	-0.0293905	0.0352865	0.0123542	-0.00285763	-0.012412	0.00603804	0.000267034	-0.00615359
BEHe6	-0.0403472	-0.00484979	-0.0246056	0.0280806	0.00825094	-0.00671685	0.000849292	0.00704762	0.000977854	-0.00739927
BEHe7	-0.0414152	-0.00307056	-0.0198477	0.0224152	-0.00691347	-0.011932	-0.00274195	0.00816029	0.000501082	-0.00741558
BEHe8	-0.0418391	-0.00102972	-0.0145511	0.0190458	-0.00877749	-0.0117986	-0.00454521	0.00385981	0.00443698	-0.00995279
BELe1	-0.0306581	-0.0334142	-0.00746665	0.0196109	0.0217155	-0.00933497	0.0211499	0.0192837	-0.00138568	-0.0401666
BELe2	-0.035434	-0.0154048	-0.0137959	0.0282116	0.0129769	-0.0194689	-0.036584	-0.0153616	0.0152287	-0.00895325
BELe3	-0.038322	-0.0088012	-0.022491	0.0176311	-0.00194746	-0.0152956	-0.023997	-0.00108913	0.00204607	-0.00311083
BELe4	-0.0397331	-0.00334777	-0.0226743	0.0245852	0.000266593	0.000980937	0.00465623	0.00894114	-7.75276e-05	-0.000942169
BELe5	-0.040256	0.00175355	-0.0103069	0.0314661	-0.00175471	0.00521186	0.0115455	0.0155136	0.000682761	0.00555093
BELe6	-0.0406692	0.00516528	0.00129356	0.0189252	-0.0087773	0.00842613	0.016742	0.0108004	-0.000920622	0.0123226
BELe7	-0.0399459	0.00888395	0.0118807	0.00561836	-0.0169283	0.00731012	0.0141787	0.00503911	0.00155042	0.0144268
BELe8	-0.0385245	0.015186	0.0173928	-0.00926064	-0.0105647	0.0146496	0.00649189	-0.0089359	-0.00250432	0.0197197
BEHp1	-0.02763	-0.0478125	-0.010434	-0.0283809	0.0214451	-0.0362722	0.0236099	-8.12903e-05	-0.00643061	-0.00108426
BEHp2	-0.0365496	-0.0160139	-0.0134314	0.0412815	0.0226863	-0.01462	-0.0274558	-0.0111348	0.00762667	-0.0253083
BEHp3	-0.0363539	-0.0124649	-0.024845	0.019428	0.00698929	-0.0172662	-0.0375067	-0.00239226	0.00208945	-0.00882503
BEHp4	-0.0376897	-0.0100624	-0.0324658	0.0213108	0.0167598	-0.00737634	-0.0102866	-0.00774823	-0.00157869	-0.017431
BEHp5	-0.0388099	-0.00676236	-0.0269041	0.0352452	0.011218	-0.00540118	-0.01064	0.00983936	0.00216975	-0.0048732
BEHp6	-0.0406987	-0.00677885	-0.021036	0.0285032	0.00672006	-0.00882106	0.004355	0.0113608	0.00289634	-0.00604425
BEHp7	-0.041731	-0.00430624	-0.0158084	0.0226973	-0.0103115	-0.0116177	0.00252026	0.0139805	0.00177943	-0.00334445
BEHp8	-0.0423723	-0.0020391	-0.00739185	0.0182521	-0.0133131	-0.0108642	0.00348124	0.0101046	0.00573717	-0.0037702
BELp1	-0.0306975	-0.0283621	-0.0130632	0.0222318	0.0164265	-0.00642485	0.0220472	0.0182179	-0.00285231	-0.0464207
BELp2	-0.0345118	-0.0106569	-0.0172695	0.0321077	0.0135809	-0.0143087	-0.0388643	-0.0176235	0.0129339	-0.00827971
BELp3	-0.0367863	-0.00513498	-0.0291503	0.0205114	0.00488361	-0.00803157	-0.0291431	-0.00825826	-0.00327903	-0.00406134
BELp4	-0.0379469	-0.00117395	-0.0327019	0.0273786	0.00805531	0.00609969	-0.00368384	0.00124963	-0.00437419	-0.00353286
BELp5	-0.0389059	0.00272413	-0.0255475	0.0355411	0.00522767	0.00620465	0.00405875	0.0105781	0.00207836	-0.000841274
BELp6	-0.0404779	0.00497396	-0.0173648	0.0269546	-0.0060744	0.00564341	0.0109551	0.0124262	0.0016833	0.00339648
BELp7	-0.0409481	0.0082967	-0.00629077	0.0186503	-0.0202085	0.000177252	0.0122123	0.0106262	0.00306727	0.00185214
BELp8	-0.0401313	0.0139633	0.001942	0.00745539	-0.0244184	0.000722301	0.00651645	0.00280267	0.00328724	0.00680024
GGI1	-0.0162053	-0.0155701	-0.039884	0.0153652	0.0421309	0.0633389	0.0619715	0.00314228	0.00636344	0.0272305
GGI2	-0.0244608	-0.0338845	-0.015792	0.00255895	0.0389715	0.0353798	0.0437	0.000319054	0.00948246	0.0178849
GGI3	-0.0252174	-0.0288417	-0.00783813	0.00441592	0.0226825	0.034171	0.0458919	0.00648398	0.0192796	-0.00189613
GGI4	-0.0312653	-0.0315726	0.0164907	0.00663497	-0.000463014	0.0300438	0.0397841	-0.003181	0.0200394	-0.0208061
GGI5	-0.0294285	-0.0194143	0.033511	-0.00619903	-0.0124199	0.0538109	0.00894456	-0.0363864	0.00571188	-0.0251505
GGI6	-0.0278789	-0.0158304	0.0400035	-0.0163218	-0.0163233	0.0614683	0.0125417	-0.0454147	0.0031956	-0.0273114
GGI7	-0.0266095	-0.00633839	0.0381832	-0.0220492	-0.0173289	0.06518	0.00336425	-0.050057	-0.00100072	-0.0224448
GGI8	-0.0273394	0.00135467	0.033669	-0.0208044	-0.0130603	0.0459779	-0.00093054	-0.035761	0.000260881	-0.0194627
GGI9	-0.023872	0.0134415	0.028675	-0.032952	-0.00906079	0.0511036	-0.0022867	-0.0330696	0.00379812	-0.02412
GGI10	-0.0249013	0.0339912	0.0261446	-0.0394548	0.0164601	0.0171341	0.00481651	-0.00687875	0.0118093	-0.0352483
JGI1	0.0078692	0.0010921	-0.0362488	0.0160537	0.0562275	0.0835366	0.0561997	-0.00843335	-0.0146693	0.0421664
JGI2	0.00639293	-0.0100414	-0.0228582	0.00935117	0.0674798	0.0491581	0.0297956	-0.0151048	-0.0114136	0.021689
JGI3	-0.000297626	-0.00890292	-0.027845	0.0165599	0.0525819	0.0331708	0.0155713	-0.00938756	-0.000962138	-0.00715463
JGI4	-0.0108362	-0.0187663	-0.0172399	0.021187	0.0294226	-0.00657709	0.0257685	0.0126412	0.0242018	-0.0348148
JGI5	-0.0114274	-0.0128815	0.00080128	0.0243096	0.0226058	-0.0142719	-0.0107249	-0.00847887	0.0196208	-0.0494778
JGI6	-0.0188939	-0.0145995	0.0152923	0.0239309	0.00167716	-0.0149786	0.0256581	0.002158	0.0162708	-0.0458607
JGI7	-0.0184835	-0.000778736	0.0224159	0.0280996	-0.000676611	-0.00316071	-0.00196234	-0.021259	-0.0135968	-0.031618
JGI8	-0.0162731	-0.0033545	0.021717	0.0163886	0.00301833	-0.00923151	0.0135994	-0.0167433	0.000441045	-0.0292713
JGI9	-0.0168239	0.019895	0.0143918	0.00742482	-0.00257615	-0.00408755	0.00704237	-0.0271032	-0.00199256	-0.0291221
JGI10	-0.0117924	0.0128185	0.013376	0.00300697	0.00352122	-0.0109758	0.01269	-0.0204777	0.00838728	-0.0338901
JGT	0.00279758	-0.00773509	-0.0378729	0.0242328	0.0726221	0.074912	0.0554722	-0.0106616	-0.00734534	0.0212384
LP1	-0.0247256	-0.0400636	-0.0398506	-0.0345654	0.0260527	-0.0225175	0.0266331	-0.0116036	-0.0154982	0.00252117
Eig1Z	-0.0381275	0.0337561	0.0144835	-0.0186602	0.0050422	-0.0102223	-0.00363923	-0.0135846	-0.00386612	0.0286833
Eig1m	-0.0381275	0.0337561	0.0144835	-0.0186602	0.0050422	-0.0102223	-0.00363923	-0.0135846	-0.00386612	0.0286833
Eig1v	-0.0381275	0.0337561	0.0144835	-0.0186602	0.0050422	-0.0102223	-0.00363923	-0.0135846	-0.00386612	0.0286833
Eig1e	-0.0381275	0.0337561	0.0144835	-0.0186602	0.0050422	-0.0102223	-0.00363923	-0.0135846	-0.00386612	0.0286833
Eig1p	-0.0381275	0.0337561	0.0144835	-0.0186602	0.0050422	-0.0102223	-0.00363923	-0.0135846	-0.00386612	0.0286833
AEigZ	-0.038171	0.0335906	0.0144141	-0.0186382	0.00474986	-0.010053	-0.0039881	-0.0135362	-0.00398463	0.0290384
AEigm	-0.038171	0.0335906	0.0144141	-0.0186382	0.00474986	-0.010053	-0.0039881	-0.0135362	-0.00398463	0.0290384
AEigv	-0.038171	0.0335906	0.0144141	-0.0186382	0.00474986	-0.010053	-0.0039881	-0.0135362	-0.00398463	0.0290384
AEige	-0.038171	0.0335906	0.0144141	-0.0186382	0.00474986	-0.010053	-0.0039881	-0.0135362	-0.00398463	0.0290384
AEigp	-0.038171	0.0335906	0.0144141	-0.0186382	0.00474986	-0.010053	-0.0039881	-0.0135362	-0.00398463	0.0290384
VEA1	-0.0429291	-0.0171504	-0.00448458	0.0100289	-0.012795	-0.0195077	-0.00913439	-4.65329e-05	0.00501153	0.00736087
VEA2	0.0410503	0.0114538	0.0223873	-0.0204837	-0.0271464	0.0132773	0.0138176	0.00433806	0.00377572	0.01069
VRA1	-0.0440389	-0.0140713	0.0105359	-0.012867	-0.0103045	-0.00317952	0.00454252	-0.00487026	0.0059482	0.00177624
VRA2	-0.0269165	-0.0382282	-0.0272637	-0.0398328	-0.00642986	-0.0585347	0.00178957	-0.00595502	-0.00302384	-0.0100844
VED1	-0.0451373	-0.00914547	0.000147118	0.00482692	-0.000478051	-0.00849925	-0.00590501	0.000759414	0.00263209	0.00286522
VED2	0.0409385	0.014401	0.0227313	-0.0190537	-0.0200921	0.0190156	0.0164395	0.00352953	0.00173819	0.00988109
VRD1	-0.0440731	-0.0140859	0.0103344	-0.0126191	-0.00970611	-0.00249332	0.00496037	-0.00496238	0.00578498	0.00196869
VRD2	-0.0267049	-0.0388101	-0.028675	-0.0399846	-0.00373059	-0.0562524	0.00364742	-0.00693124	-0.00425534	-0.00904819
VEZ1	-0.0451425	-0.0090801	7.65297e-05	0.00469458	-0.00079087	-0.00847853	-0.00601526	0.00045193	0.00278701	0.00261938
VEZ2	0.0409254	0.0144341	0.0226307	-0.0191937	-0.0203566	0.0189924	0.0163727	0.00331987	0.00190339	0.00973284
VRZ1	-0.0440731	-0.0140954	0.0103411	-0.0125999	-0.00967361	-0.00249608	0.00497171	-0.004927	0.00576573	0.00199724
VRZ2	-0.0267103	-0.0388512	-0.0286231	-0.0398946	-0.00359479	-0.0562567	0.00368474	-0.00677942	-0.0043254	-0.00891741
VEm1	-0.0451425	-0.0090801	7.65297e-05	0.00469458	-0.00079087	-0.00847853	-0.00601526	0.00045193	0.00278701	0.00261938
VEm2	0.0409254	0.0144341	0.0226307	-0.0191937	-0.0203566	0.0189924	0.0163727	0.00331987	0.00190339	0.00973284
VRm1	-0.0440731	-0.0140954	0.0103411	-0.0125999	-0.00967361	-0.00249608	0.00497171	-0.004927	0.00576573	0.00199724
VRm2	-0.0267103	-0.0388512	-0.0286231	-0.0398946	-0.00359479	-0.0562567	0.00368474	-0.00677942	-0.0043254	-0.00891741
VEv1	-0.0451425	-0.0090801	7.65297e-05	0.00469458	-0.00079087	-0.00847853	-0.00601526	0.00045193	0.00278701	0.00261938
VEv2	0.0409254	0.0144341	0.0226307	-0.0191937	-0.0203566	0.0189924	0.0163727	0.00331987	0.00190339	0.00973284
VRv1	-0.0440731	-0.0140954	0.0103411	-0.0125999	-0.00967361	-0.00249608	0.00497171	-0.004927	0.00576573	0.00199724
VRv2	-0.0267103	-0.0388512	-0.0286231	-0.0398946	-0.00359479	-0.0562567	0.00368474	-0.00677942	-0.0043254	-0.00891741
VEe1	-0.0451425	-0.0090801	7.65297e-05	0.00469458	-0.00079087	-0.00847853	-0.00601526	0.00045193	0.00278701	0.00261938
VEe2	0.0409254	0.0144341	0.0226307	-0.0191937	-0.0203566	0.0189924	0.0163727	0.00331987	0.00190339	0.00973284
VRe1	-0.0440731	-0.0140954	0.0103411	-0.0125999	-0.00967361	-0.00249608	0.00497171	-0.004927	0.00576573	0.00199724
VRe2	-0.0267103	-0.0388512	-0.0286231	-0.0398946	-0.00359479	-0.0562567	0.00368474	-0.00677942	-0.0043254	-0.00891741
VEp1	-0.0451425	-0.0090801	7.65297e-05	0.00469458	-0.00079087	-0.00847853	-0.00601526	0.00045193	0.00278701	0.00261938
VEp2	0.0409254	0.0144341	0.0226307	-0.0191937	-0.0203566	0.0189924	0.0163727	0.00331987	0.00190339	0.00973284
VRp1	-0.0440731	-0.0140954	0.0103411	-0.0125999	-0.00967361	-0.00249608	0.00497171	-0.004927	0.00576573	0.00199724
VRp2	-0.0267103	-0.0388512	-0.0286231	-0.0398946	-0.00359479	-0.0562567	0.00368474	-0.00677942	-0.0043254	-0.00891741
DP01	-0.0437811	0.000564417	-0.00528855	0.0231726	0.0126295	-0.0198212	-0.0121864	-0.00415984	-0.00166834	-0.00817907
DP02	-0.0426422	0.00822112	0.000127392	0.0303401	0.0148412	-0.0227029	-0.0115804	-0.00701324	-0.0028059	-0.0126995
DP03	-0.0414323	0.0129284	0.00433021	0.0353117	0.0161248	-0.0243514	-0.00990077	-0.00831001	-0.0031783	-0.0161422
DP04	-0.0403891	0.0162127	0.00789881	0.0385949	0.0165413	-0.0253326	-0.00757321	-0.00863742	-0.00328442	-0.0183278
DP05	-0.0394951	0.0188142	0.011207	0.0404065	0.0162332	-0.0260561	-0.00486714	-0.00861862	-0.00356178	-0.0193756
DP06	-0.0386954	0.0210925	0.0144155	0.0407491	0.0153869	-0.0268347	-0.00199115	-0.00880442	-0.00431168	-0.0195579
DP07	-0.0379418	0.0232508	0.0175493	0.0395238	0.0141357	-0.0278859	0.000861541	-0.00965116	-0.00555715	-0.0191308
DP08	-0.0371848	0.0254202	0.0204901	0.0367263	0.0126256	-0.0292374	0.00345124	-0.0114419	-0.00687254	-0.0182595
DP09	-0.0363721	0.0276835	0.0230173	0.0325787	0.011085	-0.0307114	0.00563291	-0.0141712	-0.00776074	-0.0170018
DP10	-0.0354613	0.0300711	0.0249187	0.0274784	0.00984704	-0.0320812	0.00748756	-0.0175966	-0.00802982	-0.0153974
DP11	-0.0344356	0.0325709	0.026089	0.0218825	0.00925954	-0.0332302	0.00920234	-0.0213277	-0.0076806	-0.0134853
DP12	-0.0333104	0.0351216	0.0265349	0.0161798	0.00948169	-0.0341925	0.0108751	-0.0249113	-0.00674555	-0.0112928
DP13	-0.0321062	0.0376536	0.0263288	0.0106796	0.010406	-0.0350591	0.0124471	-0.0279804	-0.00539175	-0.00882628
DP14	-0.0308483	0.0401096	0.0255819	0.00562299	0.0118128	-0.0358461	0.013786	-0.0303501	-0.0038828	-0.00610597
DP15	-0.0295739	0.0424211	0.0244521	0.00115103	0.0134843	-0.0365815	0.014791	-0.0319683	-0.00244806	-0.00315757
DP16	-0.0283405	0.0445014	0.0231178	-0.00270278	0.0152	-0.0373446	0.0154108	-0.0328654	-0.00122455	1.86489e-05
DP17	-0.027207	0.046298	0.0217234	-0.00596658	0.0167698	-0.0381983	0.0156292	-0.0331069	-0.000287398	0.00342695
DP18	-0.0262063	0.0478166	0.0203417	-0.00871235	0.0180776	-0.0391365	0.0154673	-0.0328277	0.000338853	0.00706222
DP19	-0.0253258	0.0490963	0.0189799	-0.0110495	0.0191054	-0.0400708	0.0150039	-0.0322045	0.000689529	0.0108893
DP20	-0.0245359	0.0501535	0.0176467	-0.0130815	0.0199018	-0.0409157	0.0143668	-0.0314053	0.000850774	0.0148139
SP01	-0.00113288	0.00532257	0.00554758	0.0307353	0.0106295	0.028433	-0.029869	0.00366992	0.151669	0.0741269
SP02	-0.00138485	0.00543856	0.00560519	0.0309889	0.0107946	0.0282504	-0.0298567	0.00359796	0.151547	0.0739722
SP03	-0.00163383	0.00557845	0.00569751	0.031273	0.0109536	0.028042	-0.0298184	0.00352254	0.151416	0.0737727
SP04	-0.00187104	0.00573698	0.00582234	0.0315614	0.011089	0.0278285	-0.0297449	0.00345752	0.151282	0.0735613
SP05	-0.00208956	0.0059106	0.00597986	0.0318255	0.0111892	0.0276175	-0.0296345	0.00340177	0.151145	0.0733666
SP06	-0.00228217	0.00609586	0.00616807	0.0320342	0.0112487	0.0274112	-0.0294943	0.00334148	0.151008	0.0732106
SP07	-0.00244091	0.00628909	0.00638057	0.0321547	0.0112652	0.0272097	-0.0293382	0.00325643	0.150884	0.0731082
SP08	-0.00255883	0.00648638	0.00660199	0.0321612	0.0112411	0.0270164	-0.0291846	0.00312714	0.150793	0.0730639
SP09	-0.00263276	0.00668472	0.00680924	0.0320477	0.0111885	0.0268404	-0.0290482	0.0029449	0.150747	0.0730737
SP10	-0.00266339	0.00688132	0.00697907	0.0318311	0.0111305	0.0266937	-0.0289302	0.00271757	0.150747	0.0731305
SP11	-0.00265467	0.00707292	0.00709593	0.0315429	0.0110944	0.0265832	-0.0288248	0.00246647	0.150789	0.0732252
SP12	-0.0026135	0.00725488	0.00715462	0.0312178	0.0110979	0.0265065	-0.0287278	0.00222187	0.150871	0.0733502
SP13	-0.0025488	0.00742356	0.0071593	0.0308867	0.0111409	0.0264532	-0.0286418	0.00201138	0.150983	0.0734997
SP14	-0.00246929	0.00757781	0.00711968	0.0305741	0.0112126	0.0264155	-0.0285729	0.00185004	0.151106	0.0736694
SP15	-0.00238222	0.00771636	0.00704816	0.0302954	0.0113011	0.0263888	-0.0285255	0.00174147	0.151223	0.0738555
SP16	-0.00229402	0.00783611	0.00695851	0.0300564	0.011394	0.0263658	-0.0285025	0.00168369	0.151323	0.0740559
SP17	-0.00220992	0.00793372	0.00686239	0.029857	0.0114795	0.0263402	-0.0285043	0.0016716	0.151402	0.0742683
SP18	-0.00213299	0.00800887	0.00676656	0.0296931	0.0115494	0.0263109	-0.0285291	0.00169692	0.151458	0.0744912
SP19	-0.00206334	0.0080645	0.00667255	0.029558	0.0116018	0.0262817	-0.0285714	0.00174819	0.151496	0.0747219
SP20	-0.00199961	0.00810398	0.0065808	0.0294446	0.011639	0.0262573	-0.0286238	0.00181303	0.15152	0.0749553
SHP2	-0.000493971	0.00520324	0.00548559	0.0302963	0.0105881	0.0287229	-0.0295241	0.00365967	0.151824	0.0742961
W3D	-0.0287417	0.0457807	0.0120343	-0.0299933	0.0172253	-0.0191254	0.00325702	-0.0128193	-0.00212602	0.0422588
J3D	0.00261631	0.0466097	-0.0247397	0.0448423	0.0305366	0.0656971	0.00229286	-0.00112403	-0.0289536	0.0057418
H3D	-0.0403188	0.0306076	-0.0104531	-0.00602957	-0.00858458	0.0136043	-0.00539327	0.00301565	-0.00224246	0.0148589
AGDD	-0.0351272	0.0414909	0.00879918	-0.0138176	0.0128962	-0.0192089	0.00219065	-0.014086	-0.00337823	0.0309309
DDI	-0.0363772	0.0399161	0.00578219	-0.0217741	0.00700726	-0.0057152	-0.000156785	-0.0041323	-0.00118663	0.0261797
ADDD	-0.0423288	0.0263903	-0.00741961	6.67053e-05	0.00215495	-0.00777694	-0.00054261	-0.00469981	-0.000269907	0.0108152
G1	-0.0435119	-0.0131846	0.0122378	-0.00953204	-0.0131609	0.0190577	0.00443581	-0.0079277	0.00649715	0.00367596
G2	-0.0444382	-0.0115433	0.0131662	-0.0079843	-0.00630412	0.000138553	0.001999	-0.00428704	0.00435184	0.00395715
RGyr	-0.0357518	0.0367884	0.0140289	0.0159915	0.0182207	-0.0354011	-0.000713611	-0.0222424	-0.00550338	0.00792639
SPAN	-0.0337057	0.0379405	0.0159802	0.0180825	0.0288541	-0.0366617	0.00497078	-0.0271842	-0.00302621	-0.00291797
SPAM	0.0194585	0.0145016	0.0655885	0.0179135	0.0339403	-0.0397771	0.0171184	-0.0165864	0.00614615	-0.0345618
MEcc	0.0015194	0.0101082	0.0251856	0.0432783	0.022862	-0.00182658	-0.0324917	0.00957695	0.0370805	0.00557994
SPH	-0.00739639	0.0107113	0.0558195	0.0530217	0.025381	-0.0412517	-0.00811034	0.034556	0.00942479	-0.0201451
ASP	-0.000888775	0.0321611	0.0464863	0.066121	0.0147406	-0.0398226	0.0198518	-0.0222021	0.00549168	-0.0592498
FDI	-0.0111816	-0.0180672	0.0203256	-0.035727	0.0335538	-0.0974559	0.014468	-0.0195062	0.0138211	-0.0285495
PJI3	-0.00529287	0.0141256	0.0131114	0.0527322	0.0582377	0.0167292	0.0325512	-0.021208	-0.0048918	-0.0194766
L.Bw	-0.00418176	0.0310139	0.0224317	0.0110809	-0.011821	-0.0389734	0.0413299	-0.0289387	0.0118073	0.0386201
SEig	-0.0429503	0.0233668	-0.00833821	0.000252612	-0.00305748	0.00323789	-0.00295035	-0.00416077	-0.00139189	0.0123871
HOMA	-0.0178041	-0.0383475	0.0339815	0.0217374	0.0309569	-0.0226129	-0.00554785	0.0423469	-0.0286168	0.0454705
RCI	-0.0198782	-0.0415519	0.0402004	0.020516	0.0321832	-0.023819	0.00142142	0.0385205	-0.0171653	0.0359459
AROM	-0.0193199	-0.0409694	0.0392083	0.0208572	0.032651	-0.0241722	-0.00140926	0.0392526	-0.0193118	0.0387097
HOMT	-0.0267339	-0.0410448	0.0469562	0.00754975	0.00715108	0.0120283	0.00365301	0.0055141	-0.0133103	0.0189848
DISPm	0.00319946	-0.00627343	0.0125632	0.0102729	0.0493406	-0.0191848	-0.0373717	-0.0238973	0.00265136	-0.0246402
QXXm	-0.026455	0.0180782	0.0133557	-0.0528479	0.0145898	0.0374473	-0.0349948	0.0813756	-0.00140838	-0.0213157
QYYm	-0.0234306	0.0417044	0.014353	-0.0140067	0.0151208	-0.0414064	0.0192318	-0.0538443	-0.001999	0.0620094
QZZm	-0.0260307	0.0433386	0.0166027	-0.0227057	0.0182954	-0.0342138	0.0113306	-0.0334731	-0.00193178	0.0530201
DISPv	0.00259302	-0.00801701	0.0133665	0.00974386	0.0494251	-0.0205642	-0.0367222	-0.0215967	0.00251923	-0.0224198
QXXv	-0.0262125	0.0205852	0.0104473	-0.0519707	0.0162153	0.0350113	-0.0346911	0.0837802	-0.00124868	-0.0211273
QYYv	-0.0230195	0.0426526	0.0130879	-0.0137407	0.0154547	-0.0419086	0.0189573	-0.0527964	-0.00220406	0.0623688
QZZv	-0.0255019	0.0444159	0.015208	-0.0223555	0.0189646	-0.0351554	0.0111919	-0.0320782	-0.0020975	0.0533788
DISPe	0.0017303	-0.0103308	0.0144225	0.00940632	0.0496695	-0.0220827	-0.0354131	-0.0182385	0.0022118	-0.0192202
QXXe	-0.0258101	0.023388	0.0070681	-0.0507474	0.0180575	0.0320304	-0.0341464	0.0862175	-0.00104152	-0.0209126
QYYe	-0.02253	0.0437146	0.0116211	-0.0134279	0.0158214	-0.0424467	0.0186181	-0.0515591	-0.00244111	0.0627468
QZZe	-0.0248678	0.045611	0.0135825	-0.0219265	0.0197149	-0.0362064	0.0110177	-0.0304318	-0.00228834	0.0537469
DISPp	0.00242037	-0.00849805	0.0135974	0.00963914	0.0494705	-0.0209013	-0.0365143	-0.0210143	0.00250241	-0.0218078
QXXp	-0.0261392	0.0211881	0.00972942	-0.0517276	0.0166046	0.0343965	-0.0345971	0.0843248	-0.00121062	-0.0210696
QYYp	-0.0229164	0.0428815	0.0127761	-0.0136744	0.0155352	-0.0420283	0.0188879	-0.0525344	-0.00225378	0.0624514
QZZp	-0.0253688	0.044675	0.0148635	-0.0222666	0.0191266	-0.0353822	0.0111565	-0.0317316	-0.00213802	0.0534602
RDF010u	-0.0364228	0.0402346	-0.0201845	0.00946698	0.000132161	0.00621894	-0.00947113	-0.000444277	-0.00580049	0.0114772
RDF015u	-0.0389693	0.0187767	-0.033031	-0.015586	-0.0213966	-0.00944303	0.00674944	-0.00137484	0.00612089	-0.00422122
RDF020u	-0.0278244	0.0198003	-0.00783955	0.0176695	-0.0332671	0.0102988	-0.0549288	0.0142402	0.0025501	0.0017214
RDF025u	-0.0351734	0.0348532	-0.0246418	0.00298555	-0.00865682	0.00284691	0.0294365	0.00163006	0.0295772	-0.0144038
RDF030u	-0.026696	0.0492534	-0.0253177	0.00783923	-0.00851011	-0.00335875	-0.0232967	0.0102036	-0.0163871	0.0199411
RDF035u	-0.0202752	-0.012855	-0.0516381	-0.00942937	-0.0316525	0.0608862	0.0148105	-0.00861973	0.0375722	0.00241704
RDF040u	-0.0313748	0.00283265	-0.0423457	0.00359579	-0.0166939	0.0261861	-0.00138727	0.0129105	0.00813449	0.00458007
RDF045u	-0.0261746	-0.00564357	-0.0117739	0.0174686	-0.0500225	0.0356392	-0.0567102	0.0180766	-0.0260608	0.0239086
RDF050u	-0.0389925	0.0304822	-3.45246e-05	0.000553749	-0.0102274	0.00349445	0.0138426	0.000356111	0.00659155	0.00783829
RDF055u	-0.0284289	-0.00724257	-0.00456175	0.0182196	-0.0449157	0.043579	-0.0399887	0.0164777	-0.0260762	0.0302678
RDF060u	-0.033268	-0.00465075	0.00152001	0.0209183	-0.0347264	0.042453	-0.0135916	0.0204165	-0.0155943	0.00590284
RDF065u	-0.0338991	0.0420212	0.0204536	-0.00748827	0.00151675	-0.0130956	-0.0109744	-0.00931725	-0.0150306	0.0181633
RDF070u	-0.033127	-0.00603503	0.0289704	-0.00267424	-0.0297228	0.0458547	-0.0233625	-0.00530507	-0.0190497	-0.00237743
RDF075u	-0.0305255	0.046068	0.0223062	-0.0173883	0.00850641	-0.0182063	0.00457839	-0.0268885	-0.00642577	0.0176203
RDF080u	-0.0300343	-0.00261845	0.0320514	-0.0167401	-0.0231949	0.0580295	-0.0125895	-0.0128013	-0.00951759	-0.0193967
RDF085u	-0.031252	0.0210327	0.0316195	-0.0267996	0.00204925	0.0379882	-0.00172014	0.00191456	0.0022255	-0.0518617
RDF090u	-0.0265852	0.0503023	0.0207001	-0.0313378	0.0221074	-0.0209501	0.00882417	-0.0153834	0.00273502	0.0116357
RDF095u	-0.0279057	0.0120314	0.0359004	-0.0415575	0.00671783	0.0487151	0.00117347	-0.00255996	0.0110126	-0.0523128
RDF100u	-0.0227521	0.0520309	0.0143608	-0.021451	0.0205345	-0.039746	0.0143523	-0.0335083	-0.000103774	0.0378029
RDF105u	-0.0231546	0.0274251	0.02494	-0.0570304	0.0259766	0.0380568	-0.0108403	0.0461886	0.0118016	-0.052886
RDF110u	-0.022375	0.0409427	0.0188197	-0.0482718	0.0306255	0.015228	-0.0130884	0.0520627	0.00679122	-0.0464077
RDF115u	-0.0226286	0.0530501	0.0135274	-0.0338377	0.0280042	-0.0331416	0.00581242	-0.00458811	0.00214596	0.0271578
RDF120u	-0.020914	0.0371847	0.0178925	-0.0563509	0.0322393	0.0226929	-0.0197122	0.0571885	0.00688753	-0.0405338
RDF125u	-0.0204837	0.0493454	0.012005	-0.0220395	0.0202146	-0.0441469	0.0165521	-0.039214	-0.000227486	0.0553781
RDF130u	-0.0152811	0.0352103	0.009235	-0.054765	0.0391269	0.0108786	-0.0266517	0.0934062	0.00518276	-0.0389683
RDF135u	-0.0182085	0.043053	0.0105279	-0.0500732	0.0372042	0.00111863	-0.0204351	0.0747819	0.00438578	-0.0306892
RDF140u	-0.0207933	0.0518687	0.0109237	-0.0330026	0.0287012	-0.038563	0.00617938	-0.00780929	0.000892582	0.0412822
RDF145u	-0.0159559	0.0382742	0.00900769	-0.0545911	0.0392088	0.00780093	-0.0258108	0.0865964	0.00397166	-0.0301823
RDF150u	-0.0177763	0.0453635	0.00944578	-0.0184719	0.0180915	-0.0484259	0.018719	-0.0478948	-0.0016111	0.0707971
RDF155u	-0.0148588	0.0355107	0.00847611	-0.0556125	0.0388143	0.0119388	-0.0271877	0.093867	0.00449401	-0.0358253
RDF010m	-0.0363815	0.0403971	-0.0198707	0.0095728	-0.000273649	0.00623684	-0.0093719	-4.70937e-06	-0.00569166	0.0115874
RDF015m	-0.0393037	0.018643	-0.0314446	-0.0173695	-0.0214762	-0.0121308	0.00718747	-0.00191529	0.00789627	-0.00588082
RDF020m	-0.0233106	0.00957778	0.0038032	-0.00582834	-0.010931	-0.0154024	-0.0217431	0.00109427	-0.0115018	-0.0309725
RDF025m	-0.0411204	-0.00502014	-0.0168762	-0.0036889	-0.0177059	0.0255231	0.0300414	-0.00166112	0.0373913	-0.0102806
RDF030m	-0.0205623	-0.00927982	-0.045506	-0.0124906	-0.0232473	0.0311311	0.0265581	0.00769115	0.0577114	-0.0153897
RDF035m	-0.0203119	-0.0184606	-0.0134597	-0.0177908	-0.0400827	0.0546188	-0.00797403	-0.0226753	0.0319341	-0.00614092
RDF040m	-0.0315834	0.00148662	-0.0108316	0.00723007	-0.0223986	0.0173666	-0.0223645	0.0151249	-0.00435298	0.0305983
RDF045m	-0.0270567	-0.0155109	0.00888678	0.00317628	-0.0422444	0.0483849	-0.0365476	-0.00284997	-0.0154028	0.0133026
RDF050m	-0.0388522	0.0169455	0.0296806	0.000664172	0.00162531	0.00946191	0.0110945	-0.0143496	-0.0089006	0.00624579
RDF055m	-0.0227813	-0.0115738	0.0143513	0.00874711	-0.0507927	0.0369027	-0.0455211	0.00188527	-0.0307109	0.0290008
RDF060m	-0.0266054	-0.0157789	0.030067	-0.00426767	-0.0372548	0.0586523	-0.0189026	-0.0267641	-0.0178721	0.00493776
RDF065m	-0.0333456	0.000480845	0.0397485	-0.0110435	-0.0129506	0.0302224	0.00222836	-0.0306257	-0.00507394	-0.0159405
RDF070m	-0.0241529	-0.012657	0.0344422	-0.019648	-0.0282917	0.0689904	-0.00354407	-0.0444597	-0.00479335	-0.0141042
RDF075m	-0.0297473	0.0417915	0.0264872	-0.0226182	0.0104473	-0.00888721	0.0141314	-0.0381647	0.00101966	0.00530414
RDF080m	-0.0249874	0.00106853	0.0360118	-0.0402253	-0.00678168	0.0696722	0.00449969	-0.022714	0.00954049	-0.0429355
RDF085m	-0.0229966	-0.00784921	0.0389471	-0.020571	-0.0063683	0.0480615	0.0195124	-0.0394043	0.0148092	-0.0498256
RDF090m	-0.0252325	0.032914	0.0272379	-0.050877	0.0151923	0.0335111	0.0013526	0.001807	0.0118373	-0.0339422
RDF095m	-0.0232972	0.0190652	0.029063	-0.0513946	0.0200027	0.0407257	-0.00984889	0.0302921	0.0093854	-0.0483149
RDF100m	-0.0230083	0.0523411	0.0147112	-0.0229749	0.0222335	-0.038869	0.01325	-0.029281	0.000374098	0.0342438
RDF105m	-0.0224677	0.0311956	0.0223143	-0.0565494	0.0249701	0.0350533	-0.011473	0.0396674	0.0113366	-0.0480382
RDF110m	-0.0211429	0.0253452	0.0250729	-0.057564	0.0174129	0.0510197	-0.0104957	0.0290021	0.0120896	-0.0503454
RDF115m	-0.0193721	0.0433682	0.0115513	-0.0513714	0.0356488	0.000106803	-0.0169531	0.0640575	0.00649074	-0.0265346
RDF120m	-0.0173877	0.0348383	0.0132618	-0.05097	0.0354854	0.0135785	-0.0236343	0.0704146	0.00430213	-0.0386487
RDF125m	-0.0199159	0.050223	0.0106041	-0.0214639	0.0217647	-0.0471557	0.014821	-0.0344262	-0.000647841	0.0552237
RDF130m	-0.0154235	0.0360378	0.00908872	-0.054246	0.0394989	0.00928497	-0.0276451	0.0908361	0.00403575	-0.035382
RDF135m	-0.0171288	0.0417613	0.00976376	-0.0471446	0.0377422	-0.000242486	-0.0236798	0.0720337	0.004087	-0.031646
RDF140m	-0.018101	0.0431338	0.0090422	-0.047912	0.0366979	-0.00563239	-0.0171298	0.0629277	0.00523355	-0.0211875
RDF145m	-0.0144602	0.0346907	0.00846509	-0.0559864	0.0386595	0.0128085	-0.0277556	0.0956873	0.00433946	-0.0354
RDF150m	-0.0166055	0.0426135	0.00866215	-0.0123058	0.0140816	-0.0511619	0.0222534	-0.0602482	-0.00204814	0.0761284
RDF155m	-0.0150719	0.0359316	0.00857567	-0.0559622	0.0391996	0.0118907	-0.0271067	0.0925438	0.00418428	-0.0340986
RDF010v	-0.036416	0.0402728	-0.0201101	0.00948417	4.24629e-05	0.00621913	-0.00945044	-0.000346659	-0.00578784	0.0115114
RDF015v	-0.0392883	0.0186602	-0.0315892	-0.0172243	-0.0214772	-0.0119095	0.00715157	-0.00187037	0.00774908	-0.00574354
RDF020v	-0.0314957	0.0177797	0.000623717	0.00823832	-0.0208105	-0.00305203	-0.044542	0.00372305	0.0114263	-0.0162511
RDF025v	-0.0412022	0.00345253	-0.0207009	-0.000451204	-0.0185955	0.0246734	0.0277418	0.000798018	0.0334675	-0.00867458
RDF030v	-0.0272972	0.0063801	-0.0475216	-0.0079367	-0.0238825	0.0253397	0.00384033	0.0112668	0.0323203	0.00320094
RDF035v	-0.0219218	-0.0179075	-0.0330983	-0.0169752	-0.0375147	0.0566957	0.00773949	-0.0175962	0.0426999	-0.00805777
RDF040v	-0.035855	0.0011404	-0.0235813	0.0068916	-0.0185846	0.0216607	-0.00912098	0.0166435	0.00783374	0.0168633
RDF045v	-0.0290767	-0.0138898	0.000401064	0.0103447	-0.0473712	0.0444606	-0.0444755	0.00913652	-0.0202712	0.0194196
RDF050v	-0.0401414	0.0212381	0.0213432	0.00171551	-0.00195538	0.00916199	0.0116539	-0.0086821	-0.00517414	0.00623682
RDF055v	-0.0258847	-0.00934058	0.00863703	0.0126323	-0.0499364	0.0414641	-0.0474057	0.00796643	-0.0313117	0.0297729
RDF060v	-0.0310994	-0.0130102	0.0232532	0.0046026	-0.0379012	0.0550629	-0.0207135	-0.0095038	-0.019903	0.00621779
RDF065v	-0.0365044	0.0259757	0.0326416	-0.0107406	-0.00504167	0.0056399	-0.0026759	-0.0250428	-0.010335	0.00305589
RDF070v	-0.0286983	-0.0116271	0.0351796	-0.014609	-0.029813	0.0636654	-0.00997304	-0.0322704	-0.0096538	-0.0122158
RDF075v	-0.0306831	0.0429133	0.0257471	-0.0206458	0.00916563	-0.0117731	0.0102225	-0.0337186	-0.00207747	0.00947088
RDF080v	-0.0274425	-0.000244835	0.0360971	-0.0343272	-0.0129145	0.0688318	-0.00218189	-0.0218008	0.00276814	-0.0339512
RDF085v	-0.0275055	0.00107244	0.0390216	-0.0240241	-0.00372773	0.0481011	0.0138125	-0.0283834	0.0113032	-0.0534143
RDF090v	-0.0273156	0.0447179	0.0249893	-0.0417985	0.0199163	0.0031623	0.00662215	-0.0100667	0.00726211	-0.00849388
RDF095v	-0.0259757	0.0137734	0.0343924	-0.0468356	0.0119074	0.0477705	-0.00283418	0.0088935	0.0111942	-0.0515873
RDF100v	-0.0227659	0.0523671	0.0142768	-0.0219504	0.0215353	-0.0399405	0.0136352	-0.0311145	8.35158e-05	0.0361116
RDF105v	-0.0228959	0.0286681	0.0241321	-0.0569963	0.0255218	0.0371504	-0.010692	0.0431265	0.0117565	-0.0513449
RDF110v	-0.0224957	0.0319631	0.0238949	-0.0560742	0.023351	0.0388813	-0.0120649	0.0390927	0.0104517	-0.0509011
RDF115v	-0.0222225	0.0505157	0.0135578	-0.0455248	0.0334352	-0.0158765	-0.00620389	0.0316912	0.00470005	-0.000872745
RDF120v	-0.0199962	0.0365576	0.0167487	-0.0546871	0.0331678	0.0204146	-0.0204364	0.0598134	0.00607288	-0.039911
RDF125v	-0.0201374	0.0499221	0.0111172	-0.0216835	0.0212237	-0.046104	0.0155075	-0.0361348	-0.000457489	0.0552359
RDF130v	-0.0152625	0.0356342	0.00903813	-0.0548365	0.0393461	0.0104325	-0.0274638	0.0931401	0.00461133	-0.0373936
RDF135v	-0.0173947	0.0417577	0.00997731	-0.0506192	0.0381589	0.0024769	-0.023149	0.0789499	0.00437977	-0.0327769
RDF140v	-0.0205664	0.0500955	0.0106	-0.0443727	0.035592	-0.0212636	-0.00763954	0.0346681	0.00348252	0.00653917
RDF145v	-0.0151867	0.036452	0.00874995	-0.0556316	0.0390358	0.0105575	-0.0269501	0.0921664	0.00419992	-0.0331387
RDF150v	-0.01712	0.0438304	0.00899675	-0.0148802	0.015762	-0.0501094	0.0208379	-0.0552518	-0.00186652	0.0740484
RDF155v	-0.0150194	0.0358347	0.00853976	-0.0557771	0.0390599	0.0118034	-0.0270973	0.0929284	0.004336	-0.0348531
RDF010e	-0.0364227	0.0402356	-0.0201812	0.00946666	0.000130455	0.00621932	-0.00947202	-0.000441321	-0.0058035	0.0114806
RDF015e	-0.0390234	0.0187696	-0.0328669	-0.0157928	-0.021415	-0.00974847	0.00680051	-0.00143466	0.00632249	-0.00440993
RDF020e	-0.0282185	0.0198085	-0.00732797	0.0172789	-0.0326095	0.00961058	-0.0546341	0.0135839	0.00352559	0.000764234
RDF025e	-0.0357786	0.0333511	-0.024747	0.00298498	-0.0094822	0.00438156	0.0292821	0.00175559	0.0297111	-0.013938
RDF030e	-0.0270718	0.0480776	-0.0264694	0.00733369	-0.00925761	-0.00230906	-0.0231077	0.0104299	-0.0153174	0.0200393
RDF035e	-0.0204565	-0.0132146	-0.0510464	-0.00998243	-0.0319456	0.0605531	0.0150074	-0.00907546	0.0384681	0.00147021
RDF040e	-0.0318508	0.00268875	-0.0413529	0.00383228	-0.0166858	0.0259805	-0.00148959	0.0132415	0.00855287	0.00500955
RDF045e	-0.0264533	-0.00619037	-0.0112164	0.0172288	-0.049989	0.0360874	-0.0560662	0.0179159	-0.0258071	0.0238129
RDF050e	-0.0392077	0.0300382	0.00116503	0.000716023	-0.00979609	0.00393891	0.0137153	-1.34901e-05	0.00588283	0.00771565
RDF055e	-0.0283782	-0.00730073	-0.00378796	0.0179642	-0.0452755	0.0436345	-0.040674	0.0160957	-0.0265235	0.0302663
RDF060e	-0.033404	-0.0051282	0.00276653	0.0202224	-0.0350508	0.0432591	-0.014242	0.0191675	-0.0160505	0.00600532
RDF065e	-0.0340288	0.0416816	0.0209333	-0.0076739	0.00136218	-0.0126888	-0.0105006	-0.0101968	-0.0148182	0.0177534
RDF070e	-0.0330522	-0.00643865	0.0295426	-0.0033499	-0.0298309	0.0470078	-0.0226562	-0.00677931	-0.0185771	-0.00308292
RDF075e	-0.0305842	0.0458674	0.0225481	-0.0175548	0.0084963	-0.0178278	0.0048427	-0.0272218	-0.00622608	0.0171654
RDF080e	-0.0299691	-0.00249782	0.0324028	-0.017868	-0.022698	0.0588966	-0.0121093	-0.0134981	-0.00888611	-0.0201036
RDF085e	-0.0312409	0.0200358	0.0322112	-0.0268027	0.00175639	0.0387841	-0.000862471	0.000234345	0.00272418	-0.0522251
RDF090e	-0.0266448	0.0501609	0.020891	-0.0317404	0.0220507	-0.0201185	0.0088018	-0.0153176	0.00290975	0.010954
RDF095e	-0.0278166	0.0119621	0.0359186	-0.0417254	0.00681214	0.0488138	0.00111728	-0.0024448	0.0110699	-0.0522956
RDF100e	-0.0227427	0.0520584	0.0143353	-0.0214464	0.0205835	-0.0398072	0.014312	-0.0333972	-0.000101485	0.0377494
RDF105e	-0.0231434	0.0274254	0.0249345	-0.0570272	0.0259543	0.0380486	-0.0107985	0.0460628	0.0118095	-0.0528683
RDF110e	-0.0224378	0.040606	0.0191139	-0.0487396	0.0303734	0.0163367	-0.0130817	0.0515952	0.00697281	-0.0467347
RDF115e	-0.0226635	0.0530514	0.0135716	-0.0343557	0.028251	-0.0325144	0.00537566	-0.00327449	0.00224914	0.0261471
RDF120e	-0.0209112	0.0371719	0.0178984	-0.0563121	0.0322286	0.0227068	-0.0196702	0.0570699	0.00687539	-0.0405081
RDF125e	-0.0204658	0.0493791	0.0119564	-0.0220208	0.020272	-0.0442582	0.0164982	-0.0390427	-0.000237867	0.0553683
RDF130e	-0.0152746	0.0352253	0.00921983	-0.0547784	0.0391342	0.0108749	-0.0266983	0.0934349	0.0051584	-0.0389089
RDF135e	-0.0181622	0.0429735	0.0104969	-0.0501379	0.0372604	0.00122656	-0.0205843	0.0750931	0.00438806	-0.030819
RDF140e	-0.0208458	0.0519523	0.0109458	-0.0335564	0.0290643	-0.0379906	0.00564349	-0.00613615	0.000994637	0.0400327
RDF145e	-0.0159257	0.0382041	0.00899896	-0.0546542	0.0392093	0.0079217	-0.0258645	0.0868772	0.00398317	-0.0303166
RDF150e	-0.0177457	0.0452925	0.00942415	-0.0182945	0.0179769	-0.0485153	0.0188277	-0.0482692	-0.00162382	0.0709676
RDF155e	-0.0148683	0.03553	0.0084795	-0.0556195	0.0388275	0.011928	-0.0271817	0.0938152	0.0044873	-0.0357797
RDF010p	-0.0364181	0.0402604	-0.0201372	0.00948078	6.92344e-05	0.00622048	-0.00945199	-0.00037723	-0.0057871	0.011495
RDF015p	-0.0392767	0.0186714	-0.0316843	-0.0171273	-0.0214761	-0.0117581	0.00712855	-0.00183986	0.00765007	-0.00564946
RDF020p	-0.0314587	0.0185155	-0.000653017	0.0103506	-0.0229522	-0.000524285	-0.0472166	0.00520451	0.0118352	-0.0129265
RDF025p	-0.0410013	0.00795864	-0.0219895	0.000515688	-0.0180565	0.0227878	0.0276159	0.00138684	0.0325632	-0.00890075
RDF030p	-0.0289989	0.01539	-0.0457057	-0.00503273	-0.0223211	0.0207354	-0.00422524	0.0120123	0.0212812	0.00916715
RDF035p	-0.0219309	-0.0173075	-0.0375422	-0.0161194	-0.0364663	0.0571553	0.0106836	-0.0159754	0.0436876	-0.00738562
RDF040p	-0.0357842	0.00126055	-0.0269053	0.00649629	-0.0178569	0.022546	-0.00670085	0.0163884	0.00931419	0.0139031
RDF045p	-0.029003	-0.0128305	-0.00197465	0.0120178	-0.0482151	0.0429228	-0.0466409	0.0116776	-0.0214561	0.020663
RDF050p	-0.0403398	0.0228047	0.0181165	0.00180897	-0.00328289	0.00865232	0.0119537	-0.00693606	-0.00354234	0.00637699
RDF055p	-0.0265545	-0.00881434	0.00659537	0.0137021	-0.0493203	0.0422988	-0.0469794	0.00962872	-0.0309059	0.029912
RDF060p	-0.0321369	-0.011805	0.0201574	0.00761683	-0.0378145	0.0534343	-0.0204151	-0.00385384	-0.0198996	0.00642149
RDF065p	-0.0362375	0.0307497	0.030072	-0.0102525	-0.00324426	0.000339432	-0.00412077	-0.0224468	-0.0113897	0.00712023
RDF070p	-0.0298582	-0.0109983	0.0348157	-0.0127637	-0.0300774	0.0613016	-0.0121819	-0.0279631	-0.0112657	-0.0110947
RDF075p	-0.0308037	0.0433554	0.0253281	-0.0200622	0.00891626	-0.0127714	0.0091415	-0.0324504	-0.00292174	0.0108116
RDF080p	-0.0280619	-0.000657468	0.0357749	-0.0318929	-0.0147696	0.0677906	-0.00413622	-0.0208908	0.000640528	-0.0312873
RDF085p	-0.0286451	0.00440189	0.0384231	-0.0248969	-0.00276893	0.0472563	0.0114543	-0.0238042	0.00990933	-0.0539719
RDF090p	-0.0273238	0.046393	0.0241425	-0.0394482	0.0205726	-0.00281324	0.00739302	-0.0118684	0.0062257	-0.00346831
RDF095p	-0.0263858	0.0129089	0.0350343	-0.0455412	0.010355	0.0484992	-0.00157219	0.00512707	0.0113403	-0.0518363
RDF100p	-0.0227315	0.0523376	0.0142259	-0.0217642	0.0213463	-0.0400659	0.0137545	-0.0315871	2.67314e-05	0.0365214
RDF105p	-0.0229524	0.0282243	0.024405	-0.0570035	0.0256102	0.0374552	-0.010609	0.0438051	0.0117997	-0.0518429
RDF110p	-0.0226854	0.0338929	0.0231885	-0.0550491	0.02499	0.0346258	-0.0124028	0.0419447	0.00982963	-0.0505194
RDF115p	-0.0225595	0.0515666	0.013755	-0.0433123	0.0324499	-0.0198521	-0.00346216	0.0234088	0.00416691	0.00557481
RDF120p	-0.0203398	0.0367514	0.017213	-0.0551865	0.0327764	0.0213534	-0.0200017	0.0583502	0.00634008	-0.0400578
RDF125p	-0.0201997	0.0498289	0.0112691	-0.021746	0.021057	-0.0457813	0.0156969	-0.0366529	-0.000410789	0.0552517
RDF130p	-0.015245	0.0355347	0.00905412	-0.0548667	0.0392939	0.0105902	-0.0273402	0.0933638	0.00473402	-0.0377654
RDF135p	-0.0175172	0.0419221	0.0100625	-0.0506907	0.0380158	0.00241845	-0.0227051	0.0786581	0.00439294	-0.0325088
RDF140p	-0.0209005	0.0511805	0.0108316	-0.0424916	0.0345779	-0.0253843	-0.00471097	0.0257857	0.00294208	0.0143556
RDF145p	-0.0153555	0.0368566	0.00881149	-0.0554794	0.0390995	0.00999618	-0.0267336	0.0911565	0.00415927	-0.0325577
RDF150p	-0.0172492	0.0441341	0.00908303	-0.0155568	0.0162022	-0.049812	0.0204517	-0.0539012	-0.00181867	0.073468
RDF155p	-0.0149956	0.0357875	0.00852882	-0.05574	0.0390178	0.0118103	-0.0271074	0.0930775	0.0043699	-0.0350428
Mor01u	-0.0369286	0.0393745	0.00418912	-0.0205188	0.00419851	0.000887732	-0.00358605	-0.000732475	-0.00275805	0.024193
Mor02u	-0.0277562	0.0511943	-0.00953135	-0.00791384	0.0149136	-0.0190007	0.00329361	-0.0144694	-0.00837097	-0.00776855
Mor03u	0.0291489	-0.0488794	0.0189679	-0.00429108	0.0148147	0.0251296	0.00354345	-0.00800719	0.00542774	0.00324053
Mor04u	-0.0270436	0.0537162	-0.00111919	-0.0147651	0.0123195	-0.0272267	0.0029256	0.0154721	0.00580179	-0.0173901
Mor05u	0.0346515	-0.0368604	0.00952087	-0.00477222	-0.0275677	0.00827352	-0.0292115	0.00138559	-0.00544563	0.00532316
Mor06u	0.00715566	0.0486519	-0.000263988	-0.00437541	0.0629847	-0.0251731	0.0604372	-0.000260869	-0.00229989	0.00219495
Mor07u	-0.0279416	-0.0285208	0.0225853	-0.0320124	-0.0381995	-0.0117519	-0.0389158	-0.017882	0.0151038	0.00277086
Mor08u	0.00171285	0.0427016	0.00122763	0.036154	0.0066292	-0.00153856	-0.0677038	0.0247376	-0.0624519	0.0314497
Mor09u	-0.0076891	0.0279142	-0.0395833	0.0058846	0.0391474	0.0350241	0.0689096	-0.00996131	0.0425352	-0.0232677
Mor10u	0.00225049	0.00398979	-0.00641957	-0.0264177	-0.06084	-0.0540667	-0.0565208	-0.00635914	-0.0417968	0.0169487
Mor11u	-0.00121707	-0.0435016	0.0557903	-0.00911377	0.00601213	-0.0107536	-0.000175843	-0.00245566	0.0250516	-0.0287116
Mor12u	0.0240057	-0.0135097	0.0508397	0.00805227	0.0399727	-0.000841988	0.0151505	-0.00408074	-0.00479427	0.00161741
Mor13u	-0.00412882	0.0139401	-0.0537859	-0.000276591	0.00219154	0.0164423	-1.60042e-05	-0.00729776	-0.0378022	0.0487619
Mor14u	-0.0204028	0.043743	-0.0435054	0.00622188	-0.0317362	-0.0041594	-0.0142911	0.0162627	0.0235793	-0.0249926
Mor15u	-0.00300405	-0.044257	0.045207	-0.0161687	0.00779206	0.0172718	0.0151539	-0.0210147	-0.0341837	0.0184605
Mor16u	-0.0169528	0.0385701	-0.0061166	0.0197974	0.0469403	0.00136786	0.0107371	0.0318831	0.0104838	-0.0107119
Mor17u	0.0279824	-0.0462744	0.0257529	0.00733075	-0.0181263	0.00358952	-0.00645625	0.0106992	0.0135642	-0.0236346
Mor18u	0.0365283	-0.016813	-0.00414315	-0.0296442	0.00380986	-0.0131577	-0.00727859	-0.0191118	-0.0129442	-0.01054
Mor19u	-0.0201799	0.0262935	-0.0549738	0.00484105	-0.0361	0.0151501	0.00926219	0.0166771	0.0245519	-0.00999913
Mor20u	-0.0346816	0.0237517	0.0194314	0.0237752	0.0318265	0.0110797	0.0133626	0.00320589	-0.0114251	0.0072326
Mor21u	0.0307963	-0.0441323	0.0150648	-0.0115562	-0.00708389	0.00435184	-0.032757	0.00265005	-0.0133966	0.00376504
Mor22u	-0.0270062	0.0338692	-0.0258344	0.00590015	-0.0172706	-0.00270021	0.0376853	0.0057741	0.0305941	-0.0314243
Mor23u	0.0356729	-0.0362842	-0.000125605	-0.00493926	0.00267998	0.0153672	-0.0175951	0.00231073	-0.00719456	-0.00450746
Mor24u	0.0127783	0.0243886	0.0172995	-0.00324863	0.01742	-0.0284485	0.0285925	0.0053811	0.00253335	-0.00674859
Mor25u	-0.0372211	-0.0152721	-0.00122773	0.0129317	-0.0256102	0.0161875	0.00964104	0.0196471	0.0189942	-0.0027517
Mor26u	0.0010258	0.0183373	0.0204166	-0.00313517	0.0334745	-0.0127842	-0.0784862	-0.0010843	-0.0762266	0.0361912
Mor27u	-0.00862414	0.0489753	-0.0471333	-0.00905023	-0.00325595	-0.00261899	0.04617	-0.00252377	0.0448639	-0.0229237
Mor28u	0.016104	-0.0486482	0.0444298	0.00072047	-0.0026572	-0.000609706	-0.0381504	0.00180726	-0.0302124	0.00771644
Mor29u	0.0166814	-0.0445874	0.0149126	-0.00565957	-0.00073439	0.025105	0.0573049	0.0146753	0.045291	-0.0254433
Mor30u	0.00350434	0.0338078	-0.0223991	-0.0027719	0.0193403	0.00987028	0.00366305	-0.00922621	-0.0262833	-0.00944352
Mor31u	-0.0237369	0.0143492	-0.0274669	0.0152278	-0.0207134	0.00947041	-0.0705059	0.0265144	-0.0440964	0.0232611
Mor32u	-0.013273	0.0461553	-0.0219526	-0.00693847	0.0044713	-0.0159695	0.0599007	-0.0193174	0.0545805	-0.0273326
Mor01m	-0.0415237	0.0108994	0.024098	-0.0239795	-0.00613526	0.022821	0.0018882	-0.0168069	0.00201056	0.0119364
Mor02m	-0.0398361	-0.00718139	-0.00613642	-0.0309579	0.011768	-0.0231517	0.0285522	-0.0130305	0.0219679	-0.0186215
Mor03m	0.0337542	0.0129953	0.0343466	0.0243098	0.0151581	-0.013094	-0.0374596	0.0129562	-0.0161513	0.0115881
Mor04m	-0.00507649	-0.0164088	-0.00931348	-0.00197501	0.0271408	0.0754831	0.0677845	0.00171564	0.0547596	-0.0409212
Mor05m	0.037685	0.0297885	-0.0135208	-0.000241696	-0.00333244	-0.0265202	-0.029887	0.00111712	-0.0294122	-6.64659e-05
Mor06m	-0.0333073	0.0117564	-0.0283458	-0.00663676	0.00648512	-0.0126646	0.041055	0.0345349	0.0272789	-0.0176021
Mor07m	-0.0317394	-0.0398965	0.0335209	-0.00739705	-0.00925865	0.0134624	-0.0171357	-0.00641913	0.00230011	0.00773534
Mor08m	0.0400381	0.0115128	0.0182902	0.0190203	0.0194313	-0.00962217	-0.0117776	0.00999955	-0.0169059	-0.00274038
Mor09m	0.0152491	0.0473962	-0.0505186	-0.00320933	0.000168685	0.00883686	0.00955275	-0.0170499	0.0157113	-0.00186814
Mor10m	-0.0350661	0.00173785	-0.0196009	-0.0200836	-0.0286248	-0.0173053	0.0283942	-0.00588572	0.00259305	-0.0136868
Mor11m	-0.0222628	-0.0037081	0.0369772	-0.00219955	0.0120951	0.0207958	-0.023014	0.0111848	-0.0314208	-0.0194702
Mor12m	-0.00330812	-0.0565092	0.0458536	0.00714864	0.00440515	0.0304719	0.005088	-0.00375765	0.0318252	0.000407223
Mor13m	0.0360036	0.0258434	0.00236367	0.00638938	0.0211222	-0.0256575	-0.0232902	-0.000747916	-0.0519453	0.0163834
Mor14m	0.000325189	0.0461641	-0.0664632	-0.006977	-0.0213417	-0.0102008	0.00733241	0.00290338	0.0166014	-0.0120037
Mor15m	-0.0272522	-0.0358378	0.0509681	0.00238011	0.00562614	0.00347748	-0.000376594	-0.0045869	-0.0127272	0.0198257
Mor16m	0.0197966	-0.0340903	0.0397177	0.0228413	0.0304354	0.0155865	-0.00704176	0.0343355	-0.00683938	-0.0188819
Mor17m	0.0108661	-0.0514568	0.0258578	0.00983905	-0.0117466	0.0219754	0.00197545	-0.00885719	0.032239	-0.0148334
Mor18m	0.0257896	0.0409304	-0.0390285	-0.0119661	0.00228443	-0.0342347	-0.0269089	-0.00306087	-0.0253244	0.01353
Mor19m	-0.0161321	0.03947	-0.0557563	-0.00479197	-0.0263509	-0.000621524	0.0333991	0.00748113	0.0294297	-0.0235494
Mor20m	-0.0151276	-0.0414366	0.062168	0.0107279	0.0178838	0.0156625	-0.0104235	-0.000293418	-0.0170631	0.0148315
Mor21m	0.037772	-0.0204878	0.00650768	0.00451291	0.0204717	0.00125695	0.00114122	0.0150566	0.0099233	-0.00150843
Mor22m	-0.0168991	0.0338026	-0.0522964	-0.0169857	-0.0368019	0.00216795	-0.00181244	-0.0151017	0.0067214	-0.0293872
Mor23m	0.0239063	0.0325941	-0.0506087	-0.0137387	-0.00665676	-0.022239	-0.0109112	0.00896657	-0.00173433	-0.00257804
Mor24m	-0.0126198	0.0104066	0.0429081	0.0236217	0.0187047	0.0117109	0.015656	0.0244061	0.0195732	0.00887538
Mor25m	-0.0152433	-0.0506419	0.0504178	0.0106746	0.00763627	0.0130225	0.00673064	0.00611605	-0.0135687	0.00972548
Mor26m	0.0180487	0.0330708	-0.0422901	-0.0122608	0.00119061	-0.022349	-0.0495582	0.0127045	-0.0273029	0.0135761
Mor27m	-0.000494926	0.0459101	-0.0604059	-0.00958968	-0.01956	-0.00245074	0.0194766	-0.000505301	0.038234	-0.0291166
Mor28m	0.0120618	-0.0398457	0.0573233	0.00264146	0.014394	0.00428027	-0.0267863	-0.0139973	-0.0398577	0.00942521
Mor29m	-0.0153475	-0.0077773	0.0273775	0.0262674	0.0208451	0.00765756	0.0586375	0.0411973	0.0411553	0.0171963
Mor30m	-0.0179709	-0.0387164	0.0297392	-0.0220234	-0.005451	0.0059484	-0.000125219	-0.0272102	-0.0182111	0.000469779
Mor31m	0.000558383	0.0435118	-0.0525616	0.00061666	-0.0082291	-0.0195214	-0.0390511	0.0132657	-0.0322481	0.00858553
Mor32m	0.0114105	0.0412153	-0.0442478	-0.000537634	-0.0102431	0.0115739	0.0295065	-0.0126286	0.059513	-0.0389663
Mor01v	-0.0409386	0.0235799	0.0159676	-0.0231999	-0.00188674	0.013667	-0.000743189	-0.0101391	1.81977e-05	0.0178391
Mor02v	-0.0388095	0.0202111	-0.0117028	-0.0249266	0.0124772	-0.0229446	0.0192796	-0.0162974	0.0115847	-0.016283
Mor03v	0.0362296	-0.0148049	0.0345705	0.0148554	0.0181275	0.00210047	-0.025075	0.00516836	-0.00344298	0.00858316
Mor04v	-0.0246263	0.0386837	-0.0131119	-0.00533203	0.0329252	0.0314875	0.046722	0.0167618	0.0262495	-0.0305366
Mor05v	0.0417707	0.00654565	-0.00329849	-0.0063416	-0.0166766	-0.0244747	-0.0354797	-0.00143139	-0.0202759	-0.00364833
Mor06v	-0.0191094	0.0302099	-0.0194139	-0.007475	0.0396576	-0.0216357	0.0675136	0.0317515	0.0244811	-0.0180796
Mor07v	-0.0323986	-0.0375797	0.0263253	-0.0140693	-0.0219401	0.0104387	-0.0260561	-0.00811918	0.00247263	0.00990992
Mor08v	0.0296803	0.034048	0.0146958	0.0303689	0.0218146	-0.0133585	-0.0324784	0.0157977	-0.0303383	0.0056196
Mor09v	0.0079449	0.0464385	-0.0506681	0.000773617	0.0186643	0.0218848	0.0354741	-0.0167552	0.0258826	-0.00638844
Mor10v	-0.0260372	0.00388426	-0.0170852	-0.0313066	-0.0482492	-0.0434539	-0.000470913	-0.0107271	-0.0177917	-0.00460338
Mor11v	-0.024205	-0.00809313	0.0431565	-0.000613365	0.0185796	0.0138778	0.000389074	0.00953552	0.00220754	-0.0304083
Mor12v	0.0103843	-0.0549822	0.0485372	0.00382718	0.00808699	0.0209099	0.00204036	-0.00407606	0.0169258	0.00233455
Mor13v	0.0234773	0.0429217	-0.0173394	0.00522907	0.0214639	-0.0257129	-0.01606	-0.00452478	-0.0521515	0.0251795
Mor14v	-0.00560545	0.0453824	-0.0651997	-0.00152098	-0.0264918	-0.00352632	-0.000849341	0.00875744	0.0171265	-0.0139015
Mor15v	-0.0246421	-0.0328287	0.0555036	-0.00323069	0.0109861	0.00252339	0.00459345	-0.0115428	-0.021115	0.020838
Mor16v	0.0106092	-0.0231878	0.0330858	0.0234573	0.0428586	0.0137387	0.000971394	0.0444795	0.00742937	-0.0267725
Mor17v	0.0223765	-0.0496504	0.0303785	0.0092915	-0.0162042	0.0119973	-0.0121772	-0.00114948	0.0180251	-0.0131831
Mor18v	0.0317676	0.0299027	-0.0336969	-0.0194973	0.00930998	-0.0314582	-0.0135477	-0.0100592	-0.0228552	0.00435835
Mor19v	-0.0171893	0.0332234	-0.0593968	-0.00154737	-0.0349501	0.00737714	0.0208208	0.013988	0.0289443	-0.0208641
Mor20v	-0.0251028	-0.0273825	0.0577073	0.0170896	0.0236073	0.0177939	-0.00546933	0.00174667	-0.0176383	0.0138147
Mor21v	0.0375413	-0.0294891	0.0125921	-0.00631862	0.0135337	-0.000519558	-0.013501	0.00549412	-0.00330268	0.00203084
Mor22v	-0.023493	0.0326373	-0.0463159	-0.00741056	-0.0386435	0.00251217	0.0108921	-0.0044831	0.0192642	-0.0294449
Mor23v	0.0376942	0.00404197	-0.0314392	-0.0143946	-0.000715834	-0.0126061	-0.0128976	0.00626257	-0.00221969	-0.0129212
Mor24v	0.00717339	-0.0135872	0.0405423	0.0178069	0.0154842	0.0195427	0.0170212	0.0301271	0.0151034	0.00264385
Mor25v	-0.0282886	-0.039683	0.0367621	0.0163079	-0.00117935	0.017203	0.00765504	0.0138091	-0.0069208	0.0096267
Mor26v	0.0133303	0.0287303	-0.0183078	-0.0108494	0.0148932	-0.0230357	-0.0789482	0.00844297	-0.0581144	0.0223055
Mor27v	-0.00236163	0.0473153	-0.0574866	-0.0114148	-0.0140844	-0.00193941	0.0316791	-0.00254063	0.0434305	-0.0273053
Mor28v	0.0143028	-0.0444725	0.0521887	0.00343935	0.00549142	0.00146681	-0.0342771	-0.00554344	-0.0378191	0.00845668
Mor29v	0.00218334	-0.0333624	0.0264352	0.0165428	0.0178555	0.0279767	0.0675769	0.0324514	0.0472349	-0.00550681
Mor30v	-0.00762654	-0.0296443	0.0193837	-0.0265395	-0.00524173	0.00287495	-0.00900254	-0.0276072	-0.026331	-0.00193875
Mor31v	-0.0151051	0.0433522	-0.0468401	0.00759478	-0.0114358	-0.0106526	-0.0402802	0.0165036	-0.0302438	0.0123782
Mor32v	0.00252184	0.0471329	-0.0387852	-0.00284039	-0.00325692	0.00348782	0.0425043	-0.0167017	0.0603249	-0.0376781
Mor01e	-0.0371833	0.0387238	0.0047154	-0.0206747	0.00392603	0.00144655	-0.00348468	-0.00114665	-0.00263563	0.0239608
Mor02e	-0.0284258	0.0501594	-0.0100008	-0.00885205	0.0146839	-0.0192014	0.0039729	-0.0147419	-0.00738264	-0.00826008
Mor03e	0.0294883	-0.0481627	0.0196978	-0.00371462	0.0150533	0.0245161	0.00261459	-0.00764699	0.00553794	0.0033616
Mor04e	-0.0270823	0.0537782	-0.00167776	-0.0142827	0.0131318	-0.025599	0.00413483	0.0156955	0.00585536	-0.0174487
Mor05e	0.0353543	-0.0352971	0.00938052	-0.00543208	-0.0277439	0.00579063	-0.0300257	0.000914438	-0.0057403	0.00423657
Mor06e	0.0067213	0.048205	-0.000589012	-0.00452083	0.0631257	-0.0252139	0.0617065	0.00120017	-0.00107704	0.00106449
Mor07e	-0.0284728	-0.0291983	0.0222654	-0.0310056	-0.0379544	-0.0099543	-0.0386235	-0.0171422	0.0139387	0.00367088
Mor08e	0.00233128	0.0438681	0.00167137	0.0363881	0.00774857	-0.00267718	-0.0665254	0.0243678	-0.0607662	0.0301595
Mor09e	-0.00706669	0.0290869	-0.0402789	0.00578265	0.0388698	0.0349035	0.0681572	-0.0103999	0.0419541	-0.0223243
Mor10e	0.00124227	0.00414625	-0.0067856	-0.0275039	-0.0610659	-0.0552105	-0.0548399	-0.00705573	-0.0416274	0.0161613
Mor11e	-0.0031406	-0.0417543	0.0561099	-0.0084976	0.00750099	-0.00947428	0.0013934	-0.00167482	0.0258886	-0.0300143
Mor12e	0.0242215	-0.0191295	0.0514777	0.00714007	0.0365753	0.000864566	0.0131525	-0.00417457	-0.00383513	0.0019924
Mor13e	-0.00363794	0.0183168	-0.0532278	-2.87098e-06	0.00370542	0.0130976	-0.000282233	-0.00754918	-0.0386644	0.047779
Mor14e	-0.0195901	0.0438666	-0.0456913	0.0060904	-0.0318542	-0.00327163	-0.013898	0.016214	0.0229803	-0.0240748
Mor15e	-0.00495543	-0.0429723	0.0474256	-0.0157876	0.0090393	0.0156973	0.0149106	-0.021258	-0.0343749	0.019048
Mor16e	-0.0163378	0.0363316	-0.00456108	0.0201822	0.0481147	0.00190383	0.0109748	0.0336866	0.0116424	-0.0123705
Mor17e	0.0279815	-0.0463255	0.0262791	0.00744749	-0.0181223	0.00380352	-0.00760505	0.0100495	0.0132044	-0.0225946
Mor18e	0.0368918	-0.0140989	-0.00608838	-0.0296866	0.00502658	-0.0144671	-0.00643057	-0.0191546	-0.0135698	-0.010276
Mor19e	-0.0199512	0.0263094	-0.0556206	0.00452347	-0.0367187	0.0151303	0.0091605	0.0169937	0.0248724	-0.01077
Mor20e	-0.0349681	0.0211962	0.0219794	0.0239089	0.031779	0.0118281	0.0124023	0.00330009	-0.0119722	0.0076474
Mor21e	0.0311868	-0.0435457	0.0151267	-0.0116164	-0.00607059	0.00399005	-0.032092	0.00248279	-0.0132512	0.00378448
Mor22e	-0.0271223	0.0336893	-0.0268629	0.00554452	-0.0188174	-0.00232817	0.0365621	0.0056708	0.0305241	-0.0312533
Mor23e	0.036192	-0.0351147	-0.000871226	-0.00548334	0.00280031	0.0140606	-0.017228	0.00235181	-0.00683759	-0.00559226
Mor24e	0.0145159	0.019381	0.018857	-0.00237338	0.0170996	-0.024431	0.0281222	0.00778183	0.00294364	-0.00674242
Mor25e	-0.0374374	-0.0156513	0.000192112	0.0136493	-0.0242661	0.0164994	0.00943168	0.0197521	0.0173834	-0.00171383
Mor26e	0.00137722	0.0183653	0.0197258	-0.00345801	0.0329789	-0.0132978	-0.0798294	-0.000831882	-0.0765923	0.0355821
Mor27e	-0.00819507	0.0489289	-0.0478572	-0.00941473	-0.00381876	-0.00251037	0.0458146	-0.0026903	0.0451538	-0.0231851
Mor28e	0.0160756	-0.0485361	0.0447312	0.00101377	-0.00251722	-0.000614842	-0.038254	0.00169952	-0.0307212	0.00770921
Mor29e	0.0164198	-0.0446645	0.0155207	-0.00449665	0.000492065	0.0262064	0.0578241	0.0152723	0.0451771	-0.0249472
Mor30e	0.00375843	0.030565	-0.0206864	-0.0049564	0.0178368	0.00919595	0.00193349	-0.0106978	-0.0274097	-0.00924366
Mor31e	-0.024188	0.0174137	-0.0291551	0.0150487	-0.0200973	0.00812834	-0.0678099	0.0258568	-0.0427171	0.0225435
Mor32e	-0.0126887	0.0465704	-0.0227978	-0.00678539	0.00434613	-0.0150639	0.059435	-0.0193884	0.0550073	-0.0279598
Mor01p	-0.0404322	0.0268907	0.0136611	-0.0228106	-0.000692212	0.0111211	-0.00138899	-0.00827462	-0.000533701	0.0192761
Mor02p	-0.037396	0.0274259	-0.0124013	-0.0222529	0.0127037	-0.0223949	0.0161698	-0.0165852	0.00800972	-0.0150328
Mor03p	0.0356585	-0.0239698	0.0325683	0.0107343	0.0181876	0.00766666	-0.019227	0.00212104	-5.9837e-06	0.00734844
Mor04p	-0.0263473	0.0463141	-0.0110414	-0.00703306	0.0287871	0.0149048	0.0347623	0.0176866	0.0180737	-0.0256584
Mor05p	0.0418869	-0.00192814	-2.36387e-05	-0.00757006	-0.0203831	-0.0214644	-0.0360479	-0.00179506	-0.0169824	-0.00379402
Mor06p	-0.0126251	0.035809	-0.0149018	-0.00720614	0.0490973	-0.02366	0.0716775	0.0271837	0.0205916	-0.0157851
Mor07p	-0.0322705	-0.0365188	0.0245504	-0.0166644	-0.0257315	0.00836021	-0.0288179	-0.0091189	0.00332509	0.00993079
Mor08p	0.0242184	0.040294	0.0124436	0.0333857	0.0209519	-0.0132659	-0.0402404	0.0177751	-0.0359058	0.00975114
Mor09p	0.00507851	0.0445589	-0.0496642	0.00202737	0.0241894	0.0256539	0.0436235	-0.016083	0.0293791	-0.00878792
Mor10p	-0.0212049	0.00440332	-0.0154097	-0.0334703	-0.0536871	-0.0504971	-0.0122162	-0.0115	-0.024706	-0.000549096
Mor11p	-0.0228639	-0.0121188	0.0459733	-0.00106439	0.0189358	0.0106194	0.00474713	0.00830424	0.0105543	-0.0326838
Mor12p	0.0138382	-0.0526336	0.049068	0.00332222	0.0102883	0.0178649	0.00199011	-0.00413773	0.0127803	0.00270229
Mor13p	0.0179062	0.0453023	-0.0249302	0.00450161	0.0200532	-0.0227112	-0.0127982	-0.00570333	-0.050619	0.0288062
Mor14p	-0.00780479	0.0451281	-0.0637353	0.000175469	-0.0279887	-0.00199351	-0.00350137	0.0105446	0.0176065	-0.0149595
Mor15p	-0.0229675	-0.0327381	0.0564012	-0.00536487	0.0122832	0.00302633	0.00643363	-0.0138895	-0.0240586	0.0210859
Mor16p	0.00579052	-0.0149971	0.0284391	0.0238973	0.0477787	0.0124541	0.00407506	0.0472355	0.0117731	-0.0280676
Mor17p	0.0243017	-0.048716	0.0303772	0.00895985	-0.0168594	0.00978005	-0.0135646	0.000967424	0.0154908	-0.0137418
Mor18p	0.0337103	0.0242273	-0.0305746	-0.0221223	0.0106655	-0.0297263	-0.00998339	-0.012432	-0.0217255	0.00117899
Mor19p	-0.0175503	0.0313731	-0.0596816	-0.000451932	-0.0367019	0.00951827	0.0173983	0.0154743	0.0284764	-0.019543
Mor20p	-0.0283907	-0.0204032	0.0541894	0.0192178	0.0257385	0.0179577	-0.00293367	0.00237849	-0.0174435	0.0131667
Mor21p	0.0366934	-0.0324494	0.013721	-0.00842908	0.0101146	-0.00017834	-0.0177945	0.0038228	-0.00632895	0.00272294
Mor22p	-0.0250222	0.0325301	-0.0432358	-0.00437696	-0.0369221	0.00206669	0.015818	-0.00153124	0.0226455	-0.0296311
Mor23p	0.0394831	-0.00567466	-0.0239345	-0.0132672	0.00080618	-0.0076957	-0.0134985	0.00523058	-0.00275723	-0.0138752
Mor24p	0.0122539	-0.0163087	0.0369917	0.0142386	0.0143504	0.0173355	0.0177036	0.0288096	0.0125678	0.000351576
Mor25p	-0.0318103	-0.0346667	0.0302086	0.0173025	-0.0050023	0.0179689	0.0078982	0.0159747	-0.00341985	0.00868206
Mor26p	0.0109145	0.0263151	-0.00888348	-0.00967798	0.0195636	-0.0219485	-0.0846485	0.00647263	-0.0661227	0.0252796
Mor27p	-0.00315555	0.0476897	-0.0561893	-0.0115947	-0.0122637	-0.00188715	0.0350417	-0.00292885	0.044517	-0.02663
Mor28p	0.0147963	-0.0455117	0.0506167	0.00335534	0.00333862	0.000813733	-0.0357714	-0.00352437	-0.0368326	0.00821595
Mor29p	0.00640987	-0.0378823	0.0245916	0.0125173	0.0152654	0.0305393	0.0664376	0.0285808	0.0468442	-0.0110521
Mor30p	-0.00425634	-0.0228151	0.0137948	-0.0262128	-0.00332552	0.00270245	-0.0104006	-0.0266997	-0.0288202	-0.00312693
Mor31p	-0.0183678	0.0412622	-0.0444031	0.00929947	-0.0125854	-0.00773847	-0.0423117	0.0176526	-0.0306848	0.0137168
Mor32p	-0.000587792	0.0482193	-0.0362504	-0.00365304	-0.00123533	0.000196245	0.0465999	-0.0176977	0.060024	-0.0365107
L1u	-0.0247748	0.0442405	0.0174204	0.00424913	0.0193517	-0.0522128	0.0203377	-0.0528631	-0.00221283	0.0413094
L2u	-0.0271234	0.00770232	0.0108912	-0.0454787	0.0171886	0.0233567	-0.0412679	0.0982744	-0.00342048	-0.00682555
L3u	-0.0145594	-0.00879586	-0.0470951	-0.0212374	-0.0241069	0.0552085	-0.00622692	-0.0351979	-0.00848317	0.0166177
P1u	-0.00379805	0.0278107	0.0409306	0.0698413	0.0297163	-0.0332886	0.0245069	-0.0266791	0.00862427	-0.0615005
P2u	-0.000242299	-0.0295825	-0.0147523	-0.0555167	-0.0216203	0.0149548	-0.0387647	0.0607271	-0.00481439	0.0680671
G1u	-0.00166069	0.00361462	0.0200636	0.0156378	-0.0376228	-0.0170774	0.0676565	0.0216863	-0.00755051	0.00313372
G2u	0.000531372	-0.000266244	0.0136239	0.00333172	-0.0316378	-0.0243251	0.0683978	0.0207912	-0.0058027	0.00560785
G3u	0.000269575	0.00125405	0.032383	0.00454667	-0.0315065	-0.0174146	0.0764826	0.0241836	0.0141223	0.000508611
E1u	0.0110427	0.0102766	0.0355341	0.0249285	-0.0243923	-0.0104369	0.0188477	0.0109042	0.00747974	0.0255099
E2u	-0.00244235	0.00456678	-0.00567752	0.0278621	-0.0172411	-0.0302558	-0.000175816	-0.00914249	-0.00577827	0.0431814
E3u	-0.00279777	0.0260269	-0.0351089	0.00524145	-0.0448954	0.0256089	-0.0216284	-0.0417698	-0.0228425	0.0298494
L1m	-0.0242172	0.045418	0.0159993	0.00359376	0.0178256	-0.0520319	0.0186554	-0.0539514	-0.00294247	0.042536
L2m	-0.0256661	0.0130336	0.00884159	-0.0474387	0.0122972	0.0268152	-0.0467964	0.0980431	-0.00505333	-0.00877135
L3m	-0.0149802	-0.014618	-0.0398841	-0.0203588	-0.0185534	0.0546897	0.00515617	-0.0289759	-0.00266051	0.0190928
P1m	0.000812567	0.0272861	0.0406087	0.0692928	0.0286049	-0.0262144	0.0238107	-0.0278052	0.00845636	-0.0627549
P2m	-0.00192992	-0.0259681	-0.0189694	-0.056593	-0.0260492	0.0125113	-0.0424165	0.0540984	-0.00731235	0.0697322
G1m	-0.00172519	0.00261928	0.0202427	0.0144949	-0.0374754	-0.0185871	0.0665837	0.0234442	-0.00693745	0.00529476
G2m	0.00171555	-0.00133948	0.0155497	-0.00172582	-0.0324656	-0.0268822	0.0660867	0.0212331	-0.00616869	0.00968533
G3m	-0.000365166	0.0027675	0.0305603	0.00841765	-0.0308289	-0.0155969	0.0779	0.0200778	0.01064	0.00309904
E1m	-0.0187047	0.0290991	0.00912715	0.0685683	-0.00991422	-0.0111433	-0.0275998	-0.0253138	-0.013439	-0.0245608
E2m	-0.0196685	-0.0129363	-0.030384	-0.00465862	-0.0367827	0.0193286	-0.061655	0.0464162	-0.0171408	0.052099
E3m	-0.0133416	-0.0192233	-0.031082	-0.00986978	-0.0086923	0.0294699	0.0289805	-0.00544861	0.0119957	0.0161204
L1v	-0.0243424	0.0451931	0.0163499	0.00392819	0.0184361	-0.0519971	0.0192606	-0.0535571	-0.00273673	0.0420525
L2v	-0.0260949	0.0117008	0.00898861	-0.0467867	0.0142476	0.0262099	-0.0450668	0.098398	-0.00462621	-0.0079437
L3v	-0.0144097	-0.0103763	-0.0453668	-0.0198687	-0.0213855	0.0562735	0.000314698	-0.0318353	-0.00538919	0.0179903
P1v	-0.00196978	0.0270015	0.0407987	0.0701084	0.0299828	-0.0306819	0.023927	-0.0273741	0.00851147	-0.0629714
P2v	-0.000838768	-0.0273088	-0.0170795	-0.0565782	-0.0247791	0.0146516	-0.0410924	0.0574548	-0.00605112	0.0696451
G1v	-0.00164247	0.00298885	0.020296	0.0144265	-0.0375374	-0.0183588	0.0671003	0.023104	-0.00695305	0.00506804
G2v	0.000833339	-5.90014e-05	0.0151701	0.00341988	-0.0310541	-0.025051	0.0687826	0.0215171	-0.00771024	0.00654133
G3v	0.000420782	0.00209172	0.0315707	0.00606981	-0.031305	-0.018162	0.0763925	0.0224963	0.0128916	0.00251531
E1v	-0.00877048	0.0308368	0.0147056	0.0661655	-0.0180788	-0.00447638	-0.0156413	-0.0182552	-0.00977621	-0.0101622
E2v	-0.0145802	-0.00223577	-0.0363349	0.00898296	-0.0367056	0.0132378	-0.0510995	0.0281158	-0.0171248	0.0590403
E3v	-0.00837909	0.0063555	-0.0431637	-0.00021292	-0.03057	0.0408948	0.00946015	-0.0238656	-0.00295842	0.022495
L1e	-0.024744	0.0443092	0.0173479	0.00423722	0.0193084	-0.0521991	0.0202766	-0.0529013	-0.00224399	0.0413462
L2e	-0.0270659	0.00795882	0.0107443	-0.0455618	0.0170321	0.0235659	-0.041518	0.0983013	-0.00350694	-0.00685287
L3e	-0.0145282	-0.00878038	-0.0471481	-0.0211315	-0.0240097	0.0552971	-0.00593218	-0.0350347	-0.00834164	0.0166753
P1e	-0.00374246	0.0277354	0.0409457	0.0698445	0.029786	-0.0332163	0.0245298	-0.0267055	0.00862061	-0.0616381
P2e	-0.00024556	-0.0294728	-0.014854	-0.0555848	-0.0217725	0.0150116	-0.0389141	0.0605278	-0.00487614	0.0682383
G1e	-0.00161887	0.00376758	0.0204984	0.0160296	-0.0376928	-0.0173124	0.0679418	0.0219918	-0.00725149	0.00250033
G2e	0.000413669	-0.000104977	0.01392	0.00376862	-0.031383	-0.0240914	0.0688724	0.0213716	-0.00590889	0.00594289
G3e	0.000829184	0.00101628	0.0322928	0.00470613	-0.0327441	-0.0173343	0.076841	0.0231767	0.0138159	0.00167192
E1e	0.0104451	0.0121332	0.0346806	0.0279814	-0.0243241	-0.00988376	0.0173196	0.00932435	0.00671711	0.0235139
E2e	-0.00289787	0.00497553	-0.00785617	0.027543	-0.0187013	-0.027873	-0.00295929	-0.00807969	-0.00663089	0.0448433
E3e	-0.00286716	0.0258127	-0.0358979	0.00533927	-0.0447655	0.0268422	-0.0205411	-0.0412276	-0.0221326	0.0295476
L1p	-0.0243978	0.0450765	0.016494	0.00400236	0.018607	-0.0520187	0.0194395	-0.0534403	-0.00265967	0.0419176
L2p	-0.0262524	0.0111459	0.00918313	-0.046592	0.0147822	0.0258652	-0.0445046	0.0984384	-0.00446243	-0.00771414
L3p	-0.0143533	-0.00973959	-0.0461745	-0.0199815	-0.0220135	0.0562458	-0.000971889	-0.0324891	-0.00600246	0.0177295
P1p	-0.00244621	0.0270617	0.0408463	0.0701554	0.0300585	-0.031434	0.0240649	-0.0271995	0.0085192	-0.0627822
P2p	-0.000658122	-0.027713	-0.0166366	-0.0564267	-0.0242816	0.0149036	-0.0407789	0.0580959	-0.00583509	0.0694469
G1p	-0.00164311	0.00297938	0.020357	0.0144816	-0.0375513	-0.0183667	0.0669766	0.0230269	-0.00692264	0.00508073
G2p	0.000799503	-0.000370147	0.0148357	0.0024278	-0.0311104	-0.0256043	0.0690278	0.0211548	-0.00649151	0.00595313
G3p	0.000352395	0.0022616	0.0314852	0.00536144	-0.0331052	-0.017798	0.0768061	0.0220228	0.0133849	0.00196334
E1p	-0.00519376	0.0296657	0.0178113	0.0626218	-0.0204244	-0.00380352	-0.0105319	-0.0146621	-0.00750009	-0.00421979
E2p	-0.0121826	0.00145148	-0.0346678	0.0137411	-0.0349719	0.00786922	-0.0435292	0.0201969	-0.0160984	0.05811
E3p	-0.00692873	0.0125697	-0.0442038	0.0015086	-0.0346191	0.0398568	0.00214273	-0.0296633	-0.00796535	0.0239835
L1s	-0.0241466	0.0455379	0.0159615	0.00363401	0.0177665	-0.0520724	0.0183043	-0.0544381	-0.00287712	0.0419462
L2s	-0.0255455	0.0133742	0.00912403	-0.047679	0.0121527	0.0272531	-0.0466091	0.0979018	-0.00521224	-0.00932325
L3s	-0.0156339	-0.0184362	-0.0342494	-0.0205719	-0.0157871	0.0527754	0.00813117	-0.0267005	-0.00110892	0.0203799
P1s	0.00411412	0.0280902	0.0409316	0.0661824	0.0249388	-0.0218893	0.0239573	-0.0278283	0.00982631	-0.0618137
P2s	-0.00345557	-0.025301	-0.020794	-0.0548023	-0.0246552	0.0106741	-0.0420888	0.0513878	-0.00971078	0.069569
G1s	5.20171e-05	0.00289633	0.0197461	0.014024	-0.0375763	-0.0143736	0.063386	0.0238087	-0.00799136	0.0110906
G2s	0.00314838	-0.00037355	0.0135325	-0.00308595	-0.0326922	-0.0228836	0.0653075	0.0188756	-0.00705039	0.0127046
G3s	0.00257039	-0.00100985	0.0309113	0.00719395	-0.028618	-0.0127201	0.0715686	0.0314083	0.00378586	0.018381
E1s	-0.0204442	0.0267814	0.00854286	0.0665878	-0.00220927	-0.0128174	-0.0319536	-0.0303752	-0.0122345	-0.0343386
E2s	-0.0213352	-0.0172654	-0.0241689	-0.00997654	-0.0326836	0.0229955	-0.0578023	0.0537735	-0.0159687	0.050306
E3s	-0.0152383	-0.026422	-0.0187369	-0.0106531	-0.00466934	0.0206663	0.0404233	0.00158638	0.0165615	0.0151519
Tu	-0.0296685	0.0431313	0.0162884	-0.00604712	0.0205552	-0.0421769	0.0108551	-0.0326426	-0.00321801	0.0387828
Tm	-0.0285319	0.0452547	0.0154274	-0.00630965	0.0186322	-0.0425142	0.00915419	-0.0340562	-0.00386455	0.0396609
Tv	-0.0288257	0.044877	0.015358	-0.00607813	0.0193856	-0.0421222	0.00973467	-0.0335589	-0.00372591	0.0393365
Te	-0.0296134	0.043257	0.0162081	-0.006042	0.0204959	-0.0421622	0.0107855	-0.0326956	-0.00325296	0.0388165
Tp	-0.0289432	0.0446666	0.0154311	-0.00604848	0.0195978	-0.0420838	0.00990833	-0.0334096	-0.00365995	0.0392464
Ts	-0.0284262	0.0453399	0.0157292	-0.0062407	0.0186852	-0.0427004	0.00899958	-0.0345181	-0.00376678	0.0390323
Au	-0.0239735	0.0359185	0.0141425	-0.0510319	0.0341544	0.0110008	-0.0238909	0.0740996	0.0013901	-0.0213885
Am	-0.0205341	0.0339248	0.0121943	-0.0541156	0.0337145	0.0166067	-0.0284698	0.085769	0.00173307	-0.02887
Av	-0.0218966	0.0355402	0.0126561	-0.052714	0.0339936	0.0137459	-0.0265684	0.0805488	0.00146289	-0.025215
Ae	-0.0238601	0.0359583	0.0140339	-0.0511064	0.0341541	0.0111008	-0.0240322	0.0744024	0.00138309	-0.0215417
Ap	-0.0222625	0.0357891	0.0128418	-0.0523687	0.0340449	0.0131159	-0.0260769	0.0792661	0.00141897	-0.0243786
As	-0.0196896	0.0324809	0.0120411	-0.0549976	0.0337505	0.0188558	-0.0293782	0.0890515	0.00202775	-0.0316025
Gu	-0.000872246	0.00346658	0.0271327	0.00859512	-0.0459457	-0.024679	0.0856823	0.0244693	-0.00370016	0.00277024
Gm	-0.000794819	0.00325014	0.0272015	0.00800627	-0.045892	-0.025336	0.0853229	0.024505	-0.00497805	0.00614179
Gs	0.00206386	0.00282612	0.0271336	0.00728586	-0.0450233	-0.0202307	0.0838439	0.0283773	-0.00822496	0.0157904
Ku	-0.0052483	0.0291198	0.0467647	0.0701264	0.0237771	-0.0382316	0.0133966	-0.01118	0.00831323	-0.0533518
Km	0.000195389	0.0298465	0.046938	0.0706762	0.0200771	-0.0313312	0.0106201	-0.0129073	0.00789821	-0.0551714
Kv	-0.0031377	0.0289424	0.046777	0.0711058	0.0227617	-0.0356918	0.0112168	-0.0124691	0.00798651	-0.0551757
Ke	-0.00518985	0.0290878	0.0467529	0.070194	0.0237748	-0.0381514	0.0133033	-0.0112514	0.00832306	-0.0534784
Kp	-0.00370088	0.0288948	0.0467536	0.0709818	0.0231181	-0.0363872	0.0115567	-0.0122694	0.00802652	-0.0549115
Ks	0.00420336	0.0312015	0.0475793	0.0674767	0.0151555	-0.0263579	0.0115173	-0.0127848	0.00884563	-0.053598
Du	0.00117739	0.0237581	-0.0131694	0.0254845	-0.0476838	2.53359e-05	-0.0077231	-0.0286353	-0.0154465	0.0493352
Dm	-0.0294788	0.000636358	-0.0276145	0.0340452	-0.0319832	0.0190576	-0.0393155	0.00942618	-0.0126095	0.0237946
Dv	-0.0163585	0.0177373	-0.0351758	0.0370088	-0.0444987	0.0275476	-0.0276443	-0.00879447	-0.0151411	0.0370952
De	0.000709043	0.0243447	-0.014916	0.0263632	-0.0478566	0.00219609	-0.00880288	-0.0282206	-0.0156518	0.0489152
Dp	-0.0121428	0.0216707	-0.0340142	0.0359771	-0.0460272	0.0254426	-0.0239259	-0.0147866	-0.0156949	0.0391488
Ds	-0.0333488	-0.00317522	-0.0166119	0.0352184	-0.0230683	0.0138191	-0.0394557	0.0120738	-0.011051	0.0130727
Vu	-0.0251083	0.0365681	0.0142809	-0.0506774	0.0318049	0.0131055	-0.0240837	0.0676206	0.00027792	-0.0177229
Vm	-0.0233576	0.0365629	0.0136517	-0.0516928	0.0321254	0.0133972	-0.0260358	0.0736247	0.000425368	-0.0208422
Vv	-0.0237977	0.0372449	0.0133663	-0.0510915	0.0322594	0.0126078	-0.0252358	0.0714936	0.000330146	-0.0193519
Ve	-0.0250205	0.0366553	0.0141895	-0.0506856	0.031851	0.0130239	-0.0241482	0.0678526	0.000278092	-0.0177891
Vp	-0.023977	0.0372746	0.0134073	-0.0509738	0.0322381	0.0125415	-0.0250302	0.0708632	0.000313035	-0.0190019
Vs	-0.0232324	0.035653	0.0141526	-0.0521996	0.0321854	0.0147338	-0.0262965	0.0747174	0.000584936	-0.0223007
ITH	-0.0414228	0.00368986	0.0158168	-0.00277303	0.0231859	0.00191925	-0.000647627	-0.019774	0.0114351	-0.00251418
ISH	-0.00177961	0.00344917	-0.0074673	0.0219742	0.0748708	0.00781687	-0.0265328	-0.0499685	0.0224068	-0.0353481
HIC	-0.0389758	0.0103779	-0.0387811	0.0236871	-0.0026882	0.00748176	-0.0172665	-0.00900495	-0.00488388	-0.00464233
HGM	0.0374389	0.00240371	0.0253008	-0.0402643	-0.0207199	0.00551895	0.000399432	-0.0106404	-0.00313112	0.0142632
H0u	0.000621136	0.0107065	-0.0312375	-0.00606256	0.0131371	0.0269806	-0.0613881	-0.0540123	-0.0349168	0.00394494
H1u	-0.0320707	-0.0260911	-0.0397627	-0.00207294	0.00752289	0.0315299	-0.0359087	-0.00342894	-0.00731039	0.00758998
H2u	-0.0341855	-0.0146186	-0.0460239	0.0065602	-0.00339942	0.0331618	-0.0228691	0.0173971	0.00487227	0.0040347
H3u	-0.0374868	0.00116798	-0.0230272	-0.00574613	-0.0489966	-0.0223389	-0.0293482	0.0193758	0.0193665	-0.0223424
H4u	-0.0311106	0.0333902	-0.0285097	0.0305678	-0.0230225	0.00948694	-0.00379116	0.0192608	-0.00518192	-0.00284241
H5u	-0.02801	0.0275921	-0.0148264	0.021608	0.0264189	0.0341182	0.00970513	0.0168471	-0.0200512	0.0207443
H6u	-0.0298124	0.0441539	0.00274146	0.0222903	0.00286431	-0.00126576	-0.0108123	-0.00165378	-0.0237372	0.00476011
H7u	-0.0315725	0.0320374	0.0161867	-0.00722095	0.0128318	0.0228318	0.00449508	-0.0185871	-0.016334	0.015165
H8u	-0.0304511	0.0438667	0.0229191	-0.0149517	-0.00162466	-0.00762872	-0.00132464	-0.0347818	-0.00548387	0.0106626
HTu	-0.0410912	0.0261036	-0.0193265	0.00432979	-0.00809753	0.00748204	-0.0130636	-0.00329169	-0.00457359	0.0119844
HATS0u	0.0313139	-0.000217618	0.0394898	-0.0311651	0.0020633	-0.00130604	0.00272878	-0.00712406	-0.00508273	0.0161237
HATS1u	0.0281373	-0.0243023	0.00363041	-0.0389749	0.0389521	0.0206726	-0.0305282	-0.0329751	-0.0306939	0.0200438
HATS2u	0.0331441	0.00462477	0.0189858	-0.0341779	-0.0126448	0.00783458	-0.00499076	-0.0112741	-0.0108377	0.0127475
HATS3u	0.0243281	0.00273736	-0.00814988	-0.060337	-0.0486008	-0.0293881	-0.0255836	-0.030586	-0.00105512	-0.00994985
HATS4u	0.0213221	-0.00323245	-0.0480816	-0.0412383	0.0102327	0.025051	0.00204409	-0.0364986	0.00377628	0.0192899
HATS5u	0.00474832	-0.0101609	-0.0424971	0.022519	0.0374434	0.022726	-0.0197904	0.00855392	0.0132145	0.000412628
HATS6u	-0.012546	-0.00936719	-0.0214229	0.0652898	0.0357121	0.0241963	-0.0141007	0.0300423	-0.014916	-0.000378878
HATS7u	-0.0248188	-0.00936943	0.00812023	0.0628294	-0.00385209	0.00590424	-0.0147705	0.0150494	-0.0286864	-0.0103965
HATS8u	-0.0305899	-0.00525793	0.0240252	0.0390834	-0.0305459	0.00862966	-0.0267892	-0.0204383	-0.0222739	-0.0169999
HATSu	0.00112358	0.0116099	-0.0308281	-0.00614061	0.0116885	0.0281086	-0.0610174	-0.0532233	-0.034573	0.00419957
H0m	-0.0327539	-0.0432316	0.00192213	-0.0117757	0.00296913	0.0020975	-0.031454	-0.00531684	-0.00324433	0.00371399
H1m	-0.036183	-0.0386182	0.00597177	-0.00680291	-0.0145282	-0.00962155	-0.0247143	0.00997884	0.0101916	-0.00119282
H2m	-0.0400274	-0.0230393	0.0171629	0.00874813	-0.0249359	0.00183492	-0.0127733	0.0159711	0.00180436	0.00415648
H3m	-0.0402773	-0.0067733	0.0218243	0.00664824	-0.0223526	0.0240316	-0.00502658	0.00418866	-0.00846116	0.00455442
H4m	-0.0380967	0.0221532	0.020274	-0.0109401	0.00103262	0.03374	0.00372961	-0.0103669	-0.00941719	0.00420916
H5m	-0.0332051	0.0266693	0.0264476	-0.0266192	0.00131268	0.0411756	0.00193158	-0.0272094	-0.00581697	-0.00124198
H6m	-0.0287249	0.0225333	0.0293251	-0.0351936	-0.00088429	0.0470121	0.00727869	-0.0405252	0.000788193	-5.92383e-06
H7m	-0.0247509	0.0173605	0.0304006	-0.0385577	-0.00419604	0.0488643	0.011477	-0.0490517	0.0071218	-0.00507102
H8m	-0.0215059	0.0158218	0.0288179	-0.037124	-0.00652675	0.0450665	0.0154142	-0.0586235	0.00954017	-0.00119519
HTm	-0.0425042	-0.0169357	0.0189406	-0.00842776	-0.0152537	0.0138123	-0.0125619	-0.00467447	0.00145508	0.00421802
HATS0m	-0.00397218	-0.0493988	0.0120182	-0.0254036	0.0387707	0.00319605	-0.0364298	-0.0231196	-0.0159709	0.0143372
HATS1m	-0.0076837	-0.0468842	0.00774152	-0.0504484	-0.0116578	-0.0444718	-0.0456772	-0.0192179	-0.0142324	-0.00671301
HATS2m	-0.00483749	-0.0416523	-0.0227044	-0.0659423	-0.0191015	-0.0347604	-0.0266617	-0.0268131	0.000497423	0.00409417
HATS3m	-0.0054157	-0.0422111	-0.0401321	-0.0427332	0.00542822	-0.0119884	-0.0231946	-0.0103379	0.0278549	0.0170096
HATS4m	-0.0166923	-0.0423824	-0.0293263	0.0200894	0.0313227	0.00659519	-0.0213767	0.0299386	0.0180942	0.021946
HATS5m	-0.027583	-0.035515	0.00613457	0.0473039	0.0117627	0.0174734	-0.0195059	0.0271843	-0.0137927	0.0133941
HATS6m	-0.0297763	-0.0283263	0.0261308	0.0317625	-0.0153389	0.0245638	-0.0217316	-0.000566998	-0.0227075	0.00774393
HATS7m	-0.0296425	-0.0223193	0.0349439	0.0129873	-0.0272563	0.0362655	-0.0182146	-0.0263819	-0.020639	0.00107744
HATS8m	-0.0282741	-0.0144968	0.037783	-0.0025004	-0.028961	0.0478953	-0.00916212	-0.0443929	-0.0129748	-0.0109529
HATSm	-0.0319815	-0.040916	0.0099268	-0.0115562	-0.00425862	0.0125502	-0.0326843	-0.0123119	-0.00718622	0.0065039
H0v	-0.0325381	-0.0418466	-0.00150366	-0.0123975	0.00441536	0.00504606	-0.0380781	-0.0112343	-0.0070529	0.0041492
H1v	-0.0367223	-0.0364417	-0.00922078	-0.00556676	-0.00783153	0.00380559	-0.0298361	0.00597265	0.00484646	0.00173265
H2v	-0.0406836	-0.0249542	-0.0021337	0.00134046	-0.0241554	0.00100291	-0.0206648	0.0181918	0.00836132	-0.000367983
H3v	-0.0421753	-0.000727774	0.00119171	0.0100309	-0.0339866	0.00360676	-0.0141122	0.0162489	0.00185176	-0.00374565
H4v	-0.0390486	0.0251417	-0.00430516	0.0130723	-0.00780555	0.0287556	0.00102057	0.0109068	-0.0103599	0.00473067
H5v	-0.035087	0.0340374	0.00866016	-0.00160708	0.0132496	0.0289543	0.00362391	-0.00614351	-0.0159034	0.0118489
H6v	-0.0337332	0.0354841	0.0192753	-0.00875153	0.00256608	0.0296656	-0.00269605	-0.0216867	-0.0137562	0.00214533
H7v	-0.0307851	0.0292592	0.027014	-0.0298628	0.0050211	0.0327974	0.00815454	-0.0387901	-0.00295223	0.00987953
H8v	-0.0277843	0.0284447	0.0294296	-0.0311076	-0.00526215	0.0289779	0.0079259	-0.0509764	0.00346312	0.000704678
HTv	-0.0448934	-0.00206182	0.00415358	-0.0048271	-0.0135167	0.0121199	-0.0141763	-0.00300713	-0.000215234	0.00729775
HATS0v	0.0244796	-0.0245436	0.0392524	-0.0387259	0.0208315	0.000382381	-0.0156285	-0.0175514	-0.0123529	0.0208466
HATS1v	0.0109425	-0.0438358	0.00696388	-0.0545708	0.014868	-0.0170376	-0.0467837	-0.0309119	-0.0266049	0.00730871
HATS2v	0.0148768	-0.0272891	-0.00592455	-0.075617	-0.0334905	-0.03955	-0.0358526	-0.0296988	-0.00708256	-0.00179201
HATS3v	0.0154323	-0.0220816	-0.0376256	-0.0728808	-0.0246294	-0.0203984	-0.0247699	-0.034857	0.0110644	0.0078685
HATS4v	0.00644146	-0.0284476	-0.0582839	-0.0211439	0.0286476	0.0189396	-0.0175181	-0.00928576	0.0209228	0.0238004
HATS5v	-0.0145427	-0.0291698	-0.0292219	0.0511806	0.040048	0.0251744	-0.0247218	0.0310623	0.000598312	0.0104899
HATS6v	-0.0271326	-0.0236229	0.00447859	0.0624041	0.0106953	0.0243203	-0.0212484	0.0215932	-0.0246142	0.00281669
HATS7v	-0.0312977	-0.0188697	0.0255489	0.0410906	-0.0202185	0.0218988	-0.0216326	-0.00704012	-0.0269755	-0.00450111
HATS8v	-0.0316832	-0.0118409	0.034699	0.0171345	-0.0320808	0.0317413	-0.0188174	-0.0351733	-0.0200101	-0.011712
HATSv	-0.0297941	-0.0350939	-0.0047893	-0.0132856	0.00219381	0.0174957	-0.0515949	-0.0261258	-0.0168341	0.00674677
H0e	-0.00281019	0.00614216	-0.0309243	-0.00728494	0.0133875	0.0270984	-0.0644093	-0.0543372	-0.0350834	0.00431802
H1e	-0.0325422	-0.0268689	-0.0381941	-0.00228384	0.00666189	0.0300773	-0.0357557	-0.00288217	-0.00661689	0.00728277
H2e	-0.0350739	-0.0157959	-0.0435602	0.00565626	-0.0052823	0.0303968	-0.0233281	0.0177399	0.00564166	0.00336766
H3e	-0.0379515	0.00122966	-0.0220172	-0.00453164	-0.0484024	-0.0212008	-0.0286162	0.0195814	0.018501	-0.021336
H4e	-0.0315755	0.0331133	-0.027826	0.0302016	-0.0224857	0.0103604	-0.00361524	0.0192652	-0.00546317	-0.00246734
H5e	-0.0284987	0.0281537	-0.0139063	0.020853	0.025983	0.033679	0.00942305	0.0160171	-0.0200693	0.020555
H6e	-0.0300839	0.0440197	0.00328535	0.0214118	0.00291819	-0.000218755	-0.0106303	-0.00219167	-0.0235726	0.00469548
H7e	-0.0317048	0.032201	0.0167796	-0.00840225	0.0125973	0.0230629	0.00464445	-0.0195873	-0.0157823	0.015223
H8e	-0.0304975	0.0434429	0.0232901	-0.0156577	-0.00177026	-0.00615821	-0.00102665	-0.0354617	-0.00517011	0.0101945
HTe	-0.0415045	0.0248064	-0.0183428	0.00385156	-0.00840977	0.00774148	-0.0132238	-0.00320639	-0.00434765	0.0118024
HATS0e	0.0312722	-0.000541013	0.0395653	-0.0313253	0.00232532	-0.00126308	0.0024624	-0.00728639	-0.00520406	0.0162103
HATS1e	0.0277267	-0.025145	0.00378025	-0.0398299	0.0383127	0.0194991	-0.0312794	-0.0330281	-0.0307915	0.019895
HATS2e	0.033042	0.00352117	0.0183789	-0.0366557	-0.0140905	0.00553526	-0.00673012	-0.0122848	-0.0109282	0.0120055
HATS3e	0.0242878	0.0020208	-0.00930987	-0.0613193	-0.0480892	-0.0291599	-0.0255971	-0.0311281	-0.000801579	-0.0093875
HATS4e	0.0210848	-0.00396268	-0.0488394	-0.0410515	0.0108456	0.025007	0.00137662	-0.0360346	0.00443674	0.0195115
HATS5e	0.00421253	-0.0108346	-0.0426382	0.0237514	0.0380887	0.0229952	-0.020096	0.00953671	0.0129875	0.000746963
HATS6e	-0.0131702	-0.00993155	-0.0207418	0.06589	0.0351958	0.024254	-0.0144341	0.0301666	-0.0154171	-0.000335759
HATS7e	-0.0252248	-0.00979196	0.00882999	0.0624066	-0.00455682	0.00645149	-0.0152274	0.0143645	-0.0287805	-0.010249
HATS8e	-0.0307558	-0.00558548	0.0245812	0.0383241	-0.0307434	0.00961525	-0.0265989	-0.0210718	-0.0223305	-0.0167608
HATSe	-0.000890731	0.00895992	-0.030627	-0.00689576	0.0116881	0.0283489	-0.0629821	-0.0534605	-0.0347523	0.00449162
H0p	-0.0320924	-0.0404309	-0.00416751	-0.0127805	0.00546091	0.0072869	-0.0428572	-0.0157618	-0.00996744	0.0044203
H1p	-0.0365162	-0.0352975	-0.0143196	-0.00509304	-0.00544577	0.00837821	-0.0312721	0.00453174	0.00292269	0.00271772
H2p	-0.0405243	-0.0246039	-0.00869867	0.000526776	-0.0225754	0.00333771	-0.0222533	0.0186035	0.00921605	-0.000791409
H3p	-0.0419524	0.000169572	-0.00383115	0.00872435	-0.0370064	-0.00158742	-0.0168501	0.0180415	0.00495605	-0.00673896
H4p	-0.0381227	0.0269448	-0.0105007	0.0182049	-0.0111633	0.0253824	2.51023e-05	0.0142509	-0.00968355	0.00361449
H5p	-0.0344095	0.0339428	0.00371489	0.00399672	0.0163235	0.0287248	0.004685	-0.000935183	-0.0175084	0.0143587
H6p	-0.0336861	0.0384008	0.0155055	-0.000828529	0.00295668	0.0227318	-0.00503302	-0.0164396	-0.0169559	0.00286372
H7p	-0.0315474	0.0309169	0.0253148	-0.0261386	0.00697013	0.0298879	0.0073099	-0.0352653	-0.00572324	0.0121603
H8p	-0.0290452	0.0323753	0.0286817	-0.0282153	-0.00457212	0.0217825	0.00574699	-0.0479397	0.00147809	0.00247047
HTp	-0.0449764	0.00302635	-0.000427492	-0.00336394	-0.0127409	0.0114285	-0.0143365	-0.00280602	-0.000912399	0.00825642
HATS0p	0.0280741	-0.0153431	0.0406174	-0.0369398	0.0138428	-0.000251864	-0.00871013	-0.0139251	-0.00976258	0.019447
HATS1p	0.0157399	-0.0405807	0.00644576	-0.05282	0.0212773	-0.0082481	-0.0444128	-0.0327082	-0.0287191	0.0105181
HATS2p	0.0206881	-0.0211722	-9.00743e-05	-0.072334	-0.0329924	-0.0337834	-0.0331656	-0.0279902	-0.00867214	-0.000397747
HATS3p	0.0189891	-0.0157588	-0.0319431	-0.0733937	-0.0318095	-0.0229559	-0.0251526	-0.0364398	0.00746956	0.00362344
HATS4p	0.0115333	-0.022134	-0.0588909	-0.028976	0.0247553	0.0213051	-0.0132961	-0.0182418	0.0177076	0.0231073
HATS5p	-0.00978328	-0.0252981	-0.0355914	0.0467446	0.0429041	0.0258236	-0.0245932	0.0275502	0.00445955	0.00847572
HATS6p	-0.0246952	-0.0209982	-0.00215506	0.0668051	0.0178545	0.0245327	-0.0202111	0.0256568	-0.0234703	0.00191583
HATS7p	-0.0306747	-0.0171729	0.0221017	0.0475613	-0.0170987	0.0182099	-0.0211364	-0.00178351	-0.0281026	-0.00608066
HATS8p	-0.0319824	-0.0107419	0.0330582	0.0221066	-0.0322322	0.0270664	-0.0209314	-0.0321883	-0.0210915	-0.0125526
HATSp	-0.0275389	-0.0307944	-0.0103715	-0.0134645	0.00446185	0.0202282	-0.058306	-0.0325788	-0.0211605	0.00680379
RCON	-0.0348796	0.00325826	-0.0504246	0.00319305	-0.0296531	0.0230744	-0.0239096	-0.00401769	-0.00256843	0.00219043
RARS	0.0334115	-0.003061	-0.0351362	-0.0308357	-0.017209	0.0317942	-0.0298364	-0.0298181	-0.010809	0.0073457
REIG	0.0348864	-0.00379758	-0.0275147	-0.0286639	-0.00535284	0.0325666	-0.0264942	-0.028099	-0.0133277	0.0109278
R1u	-0.0273628	-0.018078	-0.0506383	-0.00439002	0.00905655	0.0334897	-0.0500423	-0.018605	-0.0232803	0.00594894
R2u	-0.0101483	0.0182136	-0.0674055	-0.00768301	-0.0355709	0.00946265	-0.0412425	-0.0182523	-0.0096572	-0.0127131
R3u	-0.0102993	0.0119835	-0.0603272	-0.0274025	-0.060482	-0.0305682	-0.0337327	-0.0229419	0.0201722	-0.0271053
R4u	-0.010942	0.00835256	-0.0790573	0.00780495	-0.00388842	0.0339343	0.0144615	-0.00660391	0.015894	0.010957
R5u	-0.0190801	-0.000613199	-0.055016	0.0398263	0.0113611	0.0392314	-0.00386991	0.0200151	0.00290629	0.0172636
R6u	-0.0283567	0.000325796	-0.0226965	0.0566314	-0.00037521	0.0361491	-0.0115361	0.0212168	-0.0207065	0.0145592
R7u	-0.0332511	-5.88727e-05	0.00965636	0.0431679	-0.0262817	0.0246773	-0.0212112	0.0010653	-0.029986	0.00664549
R8u	-0.0347739	0.00545968	0.0243355	0.0160275	-0.0417289	0.0300796	-0.0301758	-0.0265737	-0.0241583	0.00160489
RTu	-0.0330949	0.0144891	-0.051659	0.015402	-0.0227438	0.02879	-0.023153	-0.00843321	-0.00568917	0.00508592
R1u.	0.0295438	-0.0120352	0.0386098	-0.021489	0.0464264	-0.00124618	-0.0116201	-0.0198388	-0.00154739	-0.00281927
R2u.	0.028728	0.00151547	0.0386672	-0.0202749	0.0142551	-0.00173709	-0.000114951	-0.00285462	0.0104311	0.018937
R3u.	0.0305611	-0.0031735	0.0381096	-0.0396475	-0.0104087	-0.0216483	-0.0184019	-0.01659	0.00801543	-0.000826429
R4u.	0.0301275	-0.00112906	0.0156919	-0.020871	0.0304669	-6.32938e-06	-0.0235034	-0.0310231	-0.00374268	-0.00972723
R5u.	0.0124593	-0.0139715	-0.00958639	0.0113015	0.0589147	0.00911909	-0.0318554	-0.0182447	0.000926488	-0.0250226
R6u.	-0.00409585	-0.0119593	-0.0150625	0.0496387	0.0491985	0.00693377	-0.0332683	0.00692724	0.00236397	-0.0303473
R7u.	-0.0167546	-0.014573	0.00814831	0.0576477	0.021878	-0.0215837	-0.0166198	0.0195352	-0.00787849	-0.0385387
R8u.	-0.0256232	-0.0122472	0.020939	0.0471092	-0.0133411	-0.0162788	-0.0194145	0.000903008	-0.00510955	-0.0375196
RTu.	0.0275261	-0.0062198	0.0437985	-0.0217751	0.0259721	-0.00299114	-0.00108377	-0.00585381	0.0071433	0.0108765
R1m	-0.0310432	-0.0413954	0.00134988	-0.026528	-0.0229152	-0.0273531	-0.0345366	-0.00573208	0.00107419	-0.00982134
R2m	-0.028876	-0.0401756	-0.0255381	-0.0343567	-0.0240462	-0.0198493	-0.0115334	-0.00825323	0.0142082	-0.00464664
R3m	-0.029636	-0.03847	-0.0326966	-0.010026	-0.0105787	0.000449524	-0.0037634	0.0098453	0.0331822	0.00560842
R4m	-0.0338972	-0.0330952	-0.0167431	0.0247331	-0.0036693	0.0207406	-0.00743768	0.0270132	0.0109585	0.0195282
R5m	-0.0350818	-0.0266037	0.0138587	0.0288905	-0.0187946	0.034265	-0.0172303	0.00879003	-0.0152966	0.017228
R6m	-0.0334702	-0.0207016	0.0290247	0.0134752	-0.0330078	0.0448547	-0.0226846	-0.016198	-0.0207232	0.0115003
R7m	-0.0314393	-0.0140335	0.0357786	-0.00389774	-0.0365667	0.056878	-0.0175859	-0.0378081	-0.0166107	0.00021568
R8m	-0.0281447	-0.00620554	0.0357349	-0.0171145	-0.0321936	0.0635911	-0.00953381	-0.0488278	-0.00843567	-0.0105037
RTm	-0.038143	-0.0333743	0.000883576	-0.0110146	-0.0236951	0.0143472	-0.0197192	-0.00624569	0.00362755	0.00267676
R1m.	0.0103173	-0.0266927	0.0319372	-0.0258647	0.0304899	-0.0423178	-0.0471123	-0.0323682	0.0111067	-0.0277961
R2m.	0.0147762	-0.0235309	-0.00496242	-0.0252046	0.0593772	0.0153208	-0.0213929	-0.0431802	-0.0157353	0.00240558
R3m.	0.00648964	-0.0255874	-0.0170424	-0.0103342	0.0530787	0.00356532	-0.0334831	-0.0237632	0.00375665	-0.0200733
R4m.	-0.00524497	-0.0199227	-0.0245308	0.0384952	0.0562933	0.0167234	-0.0286008	0.00610389	0.0106693	-0.0226202
R5m.	-0.0180363	-0.0220578	0.00313056	0.0537068	0.0272388	-0.0126834	-0.0177385	0.0219763	-0.000423492	-0.0318854
R6m.	-0.0265888	-0.0198074	0.0196114	0.0477539	-0.00723391	-0.010188	-0.0194482	0.00641194	-0.00465196	-0.0305239
R7m.	-0.0293357	-0.0173109	0.0321778	0.0331214	-0.0174992	-0.00587149	-0.010311	-0.00479514	-0.01594	-0.0151652
R8m.	-0.0280879	-0.00962587	0.0362246	0.016318	-0.0147444	0.0166607	-0.00573699	-0.0351546	-0.0145935	-0.0169225
RTm.	0.0127548	-0.0273948	0.0341766	-0.0280806	0.0338929	-0.0362822	-0.0440585	-0.0333848	0.00790662	-0.0192651
R1v	-0.0327226	-0.0376252	-0.0155333	-0.0217775	-0.0145792	-0.0099707	-0.0428204	-0.0104873	-0.00675335	-0.00559946
R2v	-0.0274164	-0.0277469	-0.0372861	-0.0366899	-0.0407711	-0.0290641	-0.0315789	-0.0130486	0.0119577	-0.0154072
R3v	-0.0248235	-0.0218675	-0.0597161	-0.0215862	-0.0283196	-0.00518318	-0.0100552	-0.0055102	0.0306986	-0.00263102
R4v	-0.0276604	-0.0190634	-0.0561397	0.0190601	-0.00199191	0.0284593	-0.000987796	0.0171571	0.020447	0.017612
R5v	-0.0340446	-0.018798	-0.0196235	0.0434304	-0.00421115	0.0397343	-0.0135229	0.0221766	-0.00895966	0.0212767
R6v	-0.0358717	-0.0144441	0.0110377	0.0367097	-0.0232765	0.0413883	-0.0215603	0.00159919	-0.0244763	0.0137137
R7v	-0.0350996	-0.00962429	0.0278997	0.0160055	-0.0370151	0.0451988	-0.0237977	-0.0230761	-0.0240198	0.0045016
R8v	-0.0324555	-0.00233722	0.0336171	-0.00474975	-0.0379555	0.0527472	-0.0190424	-0.0416373	-0.0164509	-0.00438103
RTv	-0.0401939	-0.0192247	-0.0205099	-0.00304517	-0.0255159	0.0207869	-0.0249162	-0.00700525	0.000708021	0.00391218
R1v.	0.0162595	-0.026515	0.0428299	-0.0280456	0.0341353	-0.0337481	-0.0373785	-0.02772	0.00688663	-0.0146249
R2v.	0.0199788	-0.0223412	0.0047064	-0.029225	0.0524854	0.0179061	-0.0137651	-0.0371818	-0.0128741	0.007781
R3v.	0.0177144	-0.0263074	-0.00305986	-0.0299934	0.0440185	0.0081571	-0.0206858	-0.0225372	0.000831334	0.000747532
R4v.	0.00718291	-0.0244202	-0.0213908	0.0156472	0.0667551	0.0270242	-0.0341204	-0.010385	0.00762045	-0.0131087
R5v.	-0.0109736	-0.0271285	-0.0058143	0.0505727	0.0494361	0.00154769	-0.0333937	0.0111663	0.00401368	-0.0333068
R6v.	-0.0237963	-0.0246567	0.00859846	0.0609645	0.0175148	-0.00379845	-0.0319703	0.0109802	-0.00246688	-0.0354431
R7v.	-0.0299468	-0.0211581	0.0277105	0.0481816	-0.00753368	-0.011101	-0.0186105	0.00454055	-0.0132664	-0.0270915
R8v.	-0.030878	-0.0132907	0.0356301	0.0281285	-0.01821	0.00811406	-0.0108189	-0.0250788	-0.0133235	-0.0240595
RTv.	0.0163921	-0.026555	0.0427759	-0.0279259	0.0346755	-0.0330573	-0.0370191	-0.0279152	0.00654965	-0.0141336
R1e	-0.0280173	-0.0194975	-0.0490733	-0.00551922	0.00769382	0.0312311	-0.0501837	-0.0183638	-0.0225761	0.00530213
R2e	-0.0120286	0.0150293	-0.066941	-0.0110298	-0.038438	0.00488917	-0.0430103	-0.0185616	-0.00784789	-0.0142911
R3e	-0.0110388	0.0105767	-0.0615006	-0.0275686	-0.0593749	-0.0293198	-0.0326246	-0.0225261	0.0207888	-0.0260053
R4e	-0.0116627	0.00731164	-0.0790282	0.00825305	-0.0037506	0.0339075	0.0138605	-0.00564736	0.0164066	0.0112738
R5e	-0.0199057	-0.00135481	-0.0542782	0.0405673	0.0109913	0.0395334	-0.00428997	0.0205893	0.00246216	0.017652
R6e	-0.0289846	-0.000345887	-0.0213646	0.0564096	-0.00142775	0.0364842	-0.0121358	0.0207111	-0.0211232	0.0146311
R7e	-0.0335418	-0.000513699	0.0105581	0.0421966	-0.0270147	0.0256169	-0.021591	2.67129e-05	-0.0298977	0.00664584
R8e	-0.0348015	0.00507026	0.0249239	0.0150721	-0.0417138	0.0312717	-0.02975	-0.027395	-0.0239309	0.00139802
RTe	-0.0337681	0.0128193	-0.0506047	0.0145149	-0.0230764	0.0285973	-0.0235817	-0.00838548	-0.00538933	0.00507377
R1e.	0.0295149	-0.01204	0.0386498	-0.0214112	0.0464464	-0.00132259	-0.0116491	-0.0198374	-0.0015155	-0.00267797
R2e.	0.0286801	0.00110644	0.039419	-0.0205279	0.0140712	-0.00201878	0.000430775	-0.00266055	0.0103039	0.0188519
R3e.	0.030894	-0.0032241	0.0384169	-0.0398608	-0.0100362	-0.020683	-0.0175213	-0.0165187	0.00763285	-0.000137343
R4e.	0.0301088	-0.00112311	0.0158767	-0.0210149	0.0307837	-7.33891e-05	-0.0235671	-0.0310577	-0.00369064	-0.00963719
R5e.	0.0123633	-0.0141542	-0.0094477	0.0114873	0.0593485	0.00935345	-0.0315851	-0.0181399	0.000821736	-0.0244023
R6e.	-0.00426025	-0.0120019	-0.0149951	0.0498688	0.0495649	0.00719307	-0.0333278	0.00705982	0.00217802	-0.0301402
R7e.	-0.0168112	-0.0146036	0.00811974	0.0574974	0.02178	-0.0211061	-0.0168693	0.0192698	-0.00780135	-0.0389722
R8e.	-0.0256628	-0.0121839	0.0209628	0.0471318	-0.013152	-0.0165739	-0.0195108	0.000505168	-0.00523074	-0.037125
RTe.	0.0279491	-0.00703077	0.0433254	-0.0217495	0.0290347	-0.00286281	-0.00272227	-0.00771084	0.00657295	0.00928761
R1p	-0.0327819	-0.0355537	-0.0215754	-0.0195877	-0.0111779	-0.00332874	-0.0451981	-0.0120741	-0.00961522	-0.00389671
R2p	-0.0263757	-0.0226732	-0.0420856	-0.0357229	-0.0442562	-0.0287739	-0.0365943	-0.0144816	0.0102549	-0.0175285
R3p	-0.0225547	-0.0155987	-0.064047	-0.024069	-0.034872	-0.00902253	-0.0137935	-0.00984795	0.0292582	-0.00670543
R4p	-0.0246583	-0.013542	-0.0645047	0.0168488	-0.00205404	0.0303365	0.00199565	0.0126492	0.0210399	0.0164904
R5p	-0.0321709	-0.0154546	-0.0290748	0.0452443	-0.000214469	0.0407126	-0.0118255	0.0238564	-0.00658653	0.0214078
R6p	-0.0355827	-0.0119147	0.0045259	0.042607	-0.0193411	0.0407136	-0.020364	0.00644684	-0.0247416	0.0142335
R7p	-0.0354933	-0.00796039	0.024842	0.0218662	-0.0359429	0.0414486	-0.0243594	-0.0184118	-0.0257709	0.0052631
R8p	-0.0333235	-0.000993413	0.0324056	-0.000873609	-0.0391803	0.0489354	-0.0214573	-0.0391955	-0.0183222	-0.00298308
RTp	-0.0400163	-0.0137177	-0.027121	4.0726e-05	-0.0256572	0.0227103	-0.0256977	-0.00730045	-0.000388586	0.00424518
R1p.	0.0225734	-0.0225238	0.0487242	-0.0251426	0.0408664	-0.0168061	-0.0247439	-0.0217238	0.0045693	-0.00331326
R2p.	0.0252708	-0.0174043	0.0196522	-0.0281926	0.0426998	0.0161713	-0.00626733	-0.0284243	-0.00480164	0.010075
R3p.	0.0240122	-0.0231562	0.00754891	-0.03411	0.0363442	0.0117074	-0.0113063	-0.0205859	-0.000154666	0.00762431
R4p.	0.0147327	-0.023925	-0.0148193	0.000506491	0.0661164	0.0285317	-0.031577	-0.019188	0.00421344	-0.00386101
R5p.	-0.00521589	-0.0277551	-0.00817064	0.0428694	0.0582635	0.00819141	-0.037847	0.00288404	0.00376717	-0.0318129
R6p.	-0.0200174	-0.024394	0.00192004	0.0616379	0.0292176	0.00139785	-0.0364856	0.0109378	-0.000444084	-0.0350064
R7p.	-0.0283213	-0.0209451	0.0242316	0.0535498	-0.00102863	-0.0134185	-0.0210482	0.00778271	-0.0122979	-0.0315605
R8p.	-0.0311441	-0.0140322	0.0341085	0.0326228	-0.018401	0.0045928	-0.0120295	-0.0209341	-0.0118512	-0.0279597
RTp.	0.0225734	-0.0225238	0.0487242	-0.0251426	0.0408664	-0.0168061	-0.0247439	-0.0217238	0.0045693	-0.00331326
nCp	0.00151666	0.0206751	-0.0256215	0.0446792	0.0625798	0.0760442	0.0429089	0.00667596	-0.0295748	0.0224608
nCs	-0.0216849	0.0463739	-0.0262946	-0.0111783	-0.0403185	-0.0428501	-0.0351244	0.00661256	0.00407726	0.00990213
nCt	-0.00307089	-0.00708726	-0.0516474	-0.0460956	-0.0205033	-0.0222953	0.0351158	-0.0132329	0.0094403	-0.0551726
nCq	-0.00420651	0.00179314	-0.0416836	0.011505	0.0219745	0.0538832	0.0581553	0.00214953	-0.00472323	0.0343381
nCrs	-0.00808446	-0.00304417	-0.043451	-0.0162628	-0.0832937	-0.0232772	-0.0500499	0.0203589	0.0132591	0.013316
nCrt	-0.00362104	-0.0125779	-0.0480892	-0.0522964	-0.0305211	-0.0369858	0.0346324	-0.0166671	0.0139128	-0.0533532
nCrq	-0.00369777	-0.00645559	-0.0313129	-0.0149341	-0.000133306	0.00376959	0.0401037	0.00714872	0.0246894	0.0103577
nCar	-0.027388	-0.0412742	0.0487127	0.00583446	0.00653964	0.0128077	0.0125162	0.00318011	-0.00617459	0.0100435
nCbH	-0.0265913	-0.0394824	0.0490747	0.00507634	0.00315871	0.0133008	0.0089661	-0.00267209	-0.006502	0.00577898
nCb.	-0.026571	-0.038919	0.0422287	0.00749301	0.00979309	0.0149504	0.0176194	0.00918428	-0.00718173	0.0145045
nCconj	0.00441563	-0.00635264	0.0166098	-0.00807746	0.00983981	-0.0163024	-0.0309509	-0.0106795	0.0394995	-0.00364992
nR.Cp	0.012781	0.00693612	0.0178529	0.0026042	0.0135514	0.0139853	-0.0132275	-0.0226339	0.00917175	-0.0222044
nR.Cs	0.0109832	-0.00359314	0.0129765	-0.0193661	0.00684912	-0.0191675	-0.0631261	-0.0371301	0.0547122	-0.029406
nR.Ct	0.00707586	-0.00313318	-0.00148975	-0.00646616	0.0303567	0.0171228	-0.0294662	-0.0346868	0.00810634	-0.00524014
n.C.	0.0065318	0.00321673	0.0152202	0.000258287	0.00158994	0.00515601	0.00272399	-0.00432313	0.00215858	-0.00518018
nR.CH.X	0.00716334	0.00542059	0.0221555	-0.0010296	-0.0177757	0.00228198	0.0285207	0.0253854	0.0179777	0.000238801
nR.C.	0.00585048	0.00327211	0.0145428	-0.000452003	-0.00275075	0.0038433	0.0128966	0.00388399	0.00218099	-0.000253274
C.001	0.00151666	0.0206751	-0.0256215	0.0446792	0.0625798	0.0760442	0.0429089	0.00667596	-0.0295748	0.0224608
C.002	-0.0216849	0.0463739	-0.0262946	-0.0111783	-0.0403185	-0.0428501	-0.0351244	0.00661256	0.00407726	0.00990213
C.003	-0.00307089	-0.00708726	-0.0516474	-0.0460956	-0.0205033	-0.0222953	0.0351158	-0.0132329	0.0094403	-0.0551726
C.004	-0.00420651	0.00179314	-0.0416836	0.011505	0.0219745	0.0538832	0.0581553	0.00214953	-0.00472323	0.0343381
C.015	0.012781	0.00693612	0.0178529	0.0026042	0.0135514	0.0139853	-0.0132275	-0.0226339	0.00917175	-0.0222044
C.016	0.0109832	-0.00359314	0.0129765	-0.0193661	0.00684912	-0.0191675	-0.0631261	-0.0371301	0.0547122	-0.029406
C.017	0.00707586	-0.00313318	-0.00148975	-0.00646616	0.0303567	0.0171228	-0.0294662	-0.0346868	0.00810634	-0.00524014
C.021	0.00716334	0.00542059	0.0221555	-0.0010296	-0.0177757	0.00228198	0.0285207	0.0253854	0.0179777	0.000238801
C.022	0.00396937	0.00309092	0.0120686	0.00509995	-0.0113567	0.000866432	-0.00646847	0.00845307	-0.00343444	0.00254189
C.024	-0.0264251	-0.0401803	0.049478	0.0047386	0.0042196	0.0114634	0.00913063	-0.000651462	-0.00555521	0.00689089
C.025	-0.0265685	-0.0393627	0.0425618	0.00734707	0.010303	0.0141181	0.017721	0.0101308	-0.00675186	0.0150456
H.046	-0.0195638	0.0532647	-0.0470592	0.00776173	-0.0047209	0.000331372	-0.0022126	0.00775447	-0.0115768	0.0130296
H.047	-0.0204047	-0.0398626	0.0575694	-0.000400034	0.00932295	0.00897704	-0.0125389	-0.0167696	0.0127201	-0.00680515
H.048	0.00716334	0.00542059	0.0221555	-0.0010296	-0.0177757	0.00228198	0.0285207	0.0253854	0.0179777	0.000238801
Ui	-0.0170833	-0.0448031	0.0549049	0.011749	0.0309966	-0.014125	-0.0148289	0.012106	0.00454071	0.013195
Hy	0.0327465	0.0165428	0.0370376	-0.0182428	-0.0353293	0.0209816	0.029273	0.017082	0.00792791	0.0172925
AMR	-0.045089	0.00177831	0.01159	0.000245961	-0.000226303	0.00527073	-0.00665397	-0.00515055	0.002764	0.00774349
MLOGP	-0.0427424	0.0115968	-0.0178257	0.0108778	-0.00975361	0.00107751	0.0156007	0.0062821	-0.00964493	0.00524595
MLOGP2	-0.0426253	0.0221429	-0.00343289	-0.00526991	-0.00975406	0.0056507	0.0155557	0.00142	-0.00467869	0.0115267
ALOGP	-0.040817	0.0287617	0.00514208	0.0140267	-0.00209567	0.00333604	-0.0162771	0.00516171	-0.00727962	0.0179947
ALOGP2	-0.0358577	0.0401656	0.0142405	-0.0169757	0.00486088	-0.00203253	-0.011292	-0.000187916	-0.00923896	0.0286807
LAI	-0.0132613	-0.00430217	0.0256922	-0.0287234	-0.0167361	0.0670968	0.0131839	-0.049684	0.0132388	-0.0324596
GVWAI.80	-0.0201614	-0.0267526	0.00310525	0.0227955	-0.00629135	-0.0246942	0.0336829	0.0333365	0.0254249	-0.0127184
Inflammat.80	-0.00329534	-0.00639293	0.00759746	0.0022486	0.00129989	-0.00495318	-0.0151089	-0.000684476	0.00508504	0.0106439
Depressant.80	-0.00653161	-0.0119115	0.0105952	0.00182139	0.00149042	-0.00533609	-0.0152078	0.00179883	-0.00560724	0.016288
Hypertens.80	-0.00329534	-0.00639293	0.00759746	0.0022486	0.00129989	-0.00495318	-0.0151089	-0.000684476	0.00508504	0.0106439
Hypnotic.80	-0.00818194	-0.0116151	-0.0140208	-0.000130545	-0.012996	-0.0154634	0.0472645	0.0162514	0.0513663	-0.0273596
Neoplastic.80	-0.0135159	-0.0230366	0.00902496	0.00828779	-0.0034285	-0.0243452	0.0400026	0.0222851	0.03488	-0.0193694
Infective.80	-0.016889	-0.0285065	-0.00499062	0.0183634	-0.000783533	-0.0350635	0.0388003	0.0526156	0.0288343	0.00575989
BLTF96	0.0427433	-0.0115952	0.0178474	-0.0108223	0.0097661	-0.00107154	-0.0155637	-0.006217	0.00966533	-0.00523341
BLTD48	0.0427474	-0.0115933	0.0178165	-0.0108786	0.0097642	-0.00110604	-0.0155902	-0.00623855	0.00962866	-0.00522462
BLTA96	0.0427412	-0.0116084	0.0178291	-0.0108422	0.00975464	-0.00108495	-0.0155905	-0.00629602	0.00963854	-0.00525963
ALOGPS_logP	-0.0180373	-0.0371746	-0.0144875	-0.0307464	-0.00951381	-0.0339563	0.0244148	0.0124501	0.0429579	0.00839514
ALOGPS_logS	-0.0178341	-0.0373496	-0.0143326	-0.0309244	-0.00953626	-0.0338279	0.0245587	0.0124261	0.0430103	0.00837877

## Sheet: GAs
GENETIC ALGORITHMS
Variable	Frequency of variables selected in 10 runs
nDB	7
fp134	6
fp941	6
nR04	5
R5v	5
AMW	4
fp59	4
fp681	4
fp878	4
fp886	4
fp887	4
fp961	4
HGM	4
Jhetv	4
JhetZ	4
R6v	4
VRe2	4
BEHp3	3
C.021	3
C.022	3
Depressant.80	3
EEig02x	3
ESpm03r	3
ESpm04r	3
ESpm04u	3
ESpm09r	3
fp402	3
fp469	3
fp635	3
fp644	3
fp74	3
fp801	3
fp816	3
fp993	3
MATS8p	3
Mor14m	3
Mor14p	3
Mp	3
Mv	3
nR.C.	3
R3e.	3
R7e.	3
SIC1	3
ATS2e	2
ATS4p	2
ATS5m	2
ATS5p	2
ATS5v	2
BEHe1	2
BEHm6	2
BEHp2	2
BELm2	2
BELv1	2
C.001	2
C.015	2
D.Dr04	2
EEig03d	2
EEig05r	2
EEig07x	2
ESpm06u	2
fp111	2
fp119	2
fp167	2
fp175	2
fp248	2
fp300	2
fp308	2
fp341	2
fp348	2
fp349	2
fp366	2
fp373	2
fp44	2
fp443	2
fp523	2
fp581	2
fp680	2
fp709	2
fp726	2
fp727	2
fp739	2
fp777	2
fp89	2
fp913	2
fp985	2
H0e	2
H3v	2
HATS6m	2
HATS7v	2
HATS8u	2
Hypertens.80	2
J3D	2
LP1	2
MATS4e	2
MATS6m	2
MATS7e	2
MATS8m	2
Mor19p	2
Mor19v	2
Mor25e	2
Mor25p	2
Mor25u	2
MSD	2
n.C.	2
nR.CH.X	2
nR.Cs	2
nR.Ct	2
nR03	2
nTB	2
piPC06	2
R3e	2
R3m	2
R3u.	2
R4e	2
R6e	2
R6p	2
RDF020u	2
SP02	2
SP14	2
SRW03	2
VEp2	2
VRD2	2
VRm2	2
X6.1	2
AROM	1
ARR	1
ATS1e	1
ATS1v	1
ATS2m	1
ATS2v	1
ATS3p	1
ATS3v	1
ATS4e	1
ATS4m	1
ATS6e	1
ATS6v	1
BEHe2	1
BEHe3	1
BEHe4	1
BEHe6	1
BEHm1	1
BEHm2	1
BEHm4	1
BEHm8	1
BEHp1	1
BEHp5	1
BEHp7	1
BEHv1	1
BEHv4	1
BEHv5	1
BELe3	1
BELe4	1
BELm1	1
BELm7	1
BELp2	1
BELp3	1
BELp4	1
BELp5	1
BELp6	1
BELp8	1
C.004	1
C.016	1
CIC4	1
D.Dr09	1
E3v	1
EEig01d	1
EEig01r	1
EEig01x	1
EEig03r	1
EEig04r	1
EEig04x	1
EEig05d	1
EEig06d	1
EEig07d	1
EEig07r	1
EEig08r	1
ESpm01r	1
ESpm02d	1
ESpm02r	1
ESpm03u	1
ESpm03x	1
ESpm04x	1
ESpm05x	1
ESpm06r	1
ESpm07u	1
ESpm08d	1
ESpm08u	1
ESpm10u	1
ESpm11x	1
ESpm12r	1
ESpm12x	1
ESpm14r	1
ESpm15x	1
fp1003	1
fp1006	1
fp102	1
fp122	1
fp135	1
fp150	1
fp181	1
fp183	1
fp200	1
fp208	1
fp238	1
fp249	1
fp25	1
fp298	1
fp303	1
fp304	1
fp315	1
fp324	1
fp347	1
fp357	1
fp387	1
fp396	1
fp410	1
fp428	1
fp440	1
fp454	1
fp491	1
fp498	1
fp499	1
fp50	1
fp527	1
fp554	1
fp555	1
fp56	1
fp574	1
fp579	1
fp584	1
fp589	1
fp598	1
fp608	1
fp62	1
fp626	1
fp650	1
fp654	1
fp656	1
fp66	1
fp697	1
fp713	1
fp724	1
fp725	1
fp750	1
fp775	1
fp779	1
fp811	1
fp829	1
fp832	1
fp834	1
fp885	1
fp9	1
fp92	1
fp929	1
fp930	1
fp937	1
fp938	1
fp966	1
fp979	1
G1m	1
G3v	1
GNar	1
H0m	1
H0u	1
H1m	1
H1u	1
H2m	1
H3p	1
H4u	1
H6u	1
HATS0p	1
HATS0u	1
HATS0v	1
HATS1m	1
HATS2v	1
HATS3e	1
HATS4u	1
HATS5m	1
HATS5u	1
HATS6v	1
HATS7m	1
HATS7p	1
HATS8e	1
HATS8m	1
HATS8p	1
HATSe	1
HATSu	1
HIC	1
IC0	1
IC1	1
IC2	1
ICR	1
IDM	1
Infective.80	1
JGI2	1
JGI5	1
Jhete	1
Kp	1
MATS4m	1
MATS4v	1
MATS5e	1
MATS5v	1
MATS6e	1
MATS6v	1
MATS7m	1
MATS7p	1
MAXDP	1
MLOGP	1
Mor09m	1
Mor14v	1
Mor18p	1
Mor19u	1
Mor27m	1
Mor32m	1
MPC03	1
Ms	1
MWC04	1
MWC05	1
MWC07	1
MWC08	1
nBM	1
nCar	1
nCp	1
nCrt	1
PCR	1
piPC02	1
piPC04	1
piPC05	1
piPC07	1
piPC08	1
piPC09	1
PW3	1
R1m	1
R1v	1
R2e	1
R2p	1
R2p.	1
R2v	1
R3m.	1
R3v.	1
R4u	1
R5e	1
R5e.	1
R5m	1
R5p	1
R6m	1
R6m.	1
R6v.	1
R8e.	1
R8u.	1
RCI	1
RCON	1
RDF015e	1
RDF020e	1
RDF030p	1
RDF035e	1
RDF035u	1
RDF040e	1
RDF040u	1
RTu	1
SHP2	1
SIC2	1
SP01	1
SP03	1
SP04	1
SP07	1
SP08	1
SP09	1
SP11	1
SP16	1
SP19	1
SP20	1
SPI	1
SRW05	1
SRW09	1
VED2	1
VRp1	1
VRv2	1
X1A	1
X5	1
X5A	1
ZM1	1

## Sheet: RF-VI
RANDOM FORESTS - VARIABLE IMPORTANCE
Variable	Variable Importance
	Average (10 runs)	Standard Deviation (10 runs)
amw	4079.77	447.493
X0Av	3457.79	224.026
AAC	3384.04	441.639
IC0	3330.33	308.938
Mv	2879.14	427.159
Mp	2109.69	390.476
H.046	1808.76	356.235
X2Av	1555.04	348.227
BLI	1500.1	226.798
X1Av	1349.5	219.378
Me	1196.05	390.586
X4Av	596.536	96.5094
Mor21e	548.745	51.9559
SIC0	530.026	84.0964
Mor21u	527.681	66.1365
X3Av	461.245	123.204
J3D	427.103	113.618
CIC1	319.791	75.9928
PCR	318.605	124.721
Mor28p	309.639	74.39
RDF025u	303.608	54.7122
RDF025e	302.813	51.7818
Mor14p	288.306	136.083
Mor28v	276.744	73.6717
Mor28m	270.284	78.5117
Mor28e	268.743	90.4926
Mor28u	267.523	79.6336
Mor09m	249.39	44.3554
Mor21p	240.74	55.4753
Mor14v	239.149	119.015
Mor15e	227.648	71.3652
Mor12v	204.977	83.2288
Mor27e	200.782	102.601
Mor12p	197.024	78.6771
Mor23p	188.403	29.7825
SIC1	180.829	54.5395
BIC0	180.799	45.2058
Mor15u	180.545	53.8317
Mor27u	165.271	63.8627
Mor04v	163.255	35.8311
Mor04p	162.946	39.4667
Ui	159.782	86.6002
HATS1v	151.873	40.5753
Mor11u	148.427	68.3109
BIC1	142.83	29.6392
nBM	142.649	76.4495
S1K	141.315	35.3109
H.047	133.807	60.8177
Mor27p	133.029	57.6466
TIE	126.779	25.9604
PCD	126.67	106.392
H4p	125.947	50.9156
H4v	124.141	29.5893
Mor22u	122.229	39.8088
RDF050p	117.342	16.5938
Mor22e	115.159	42.5219
Mor05m	114.096	23.4139
Mor23v	113.596	58.1914
R1m	113.388	31.5979
Mor27v	111.948	48.0777
RDF050v	103.007	50.0759
Mor03v	100.751	31.7134
Mor03p	100.199	25.2239
Mor09u	97.2577	24.8145
Mor09e	96.2235	34.6284
HATS1p	96.03	47.1236
Mor14m	88.9423	53.4
Mor29m	87.4931	19.1401
Mor23e	82.7713	24.0508
Mor09v	81.4974	31.6169
RDF020m	79.75	17.0746
Mor21v	79.3337	14.2841
X5Av	79.0683	39.7584
ALOGP	69.9301	20.7782
HATS1m	68.6924	21.2474
Mor12m	66.809	26.4401
ALOGP2	65.828	14.2021
HATS0v	64.7085	27.9756
Mor11e	63.3106	28.4292
Mor23u	61.8295	18.5121
IC1	60.4638	12.6302
D.D	60.3568	12.9797
HATS2p	58.2859	11.6284
R1v.	55.7339	19.3937
RDF035u	54.918	14.6905
BELe1	54.8166	22.0479
BLTD48	54.8065	16.0203
Mor30m	54.2094	14.2732
Mor09p	52.3359	20.4429
SHP2	52.2484	16.9388
RDF035e	51.6922	8.54162
Mor31e	51.4244	11.5756
R2m	51.2801	22.3698
RTv.	50.1376	8.03642
Mor31p	49.9395	21.2242
D.Dr06	49.5463	13.4932
HATS2v	47.7039	20.6981
HATS3e	47.7011	15.3329
Mor02m	47.1535	12.1754
HATS2e	46.9682	24.2686
BLTF96	46.6992	17.4384
Mor31u	46.6068	12.6256
Mor05v	45.4935	14.7982
Mor06p	44.5011	8.91515
BLTA96	44.3776	8.26112
R2u	43.9684	24.6874
Mor03m	43.6003	19.6117
Yindex	43.0875	17.9196
HTu	42.9309	10.1862
BELv1	42.1217	9.50757
R4u.	41.788	11.3235
RDF050e	41.006	19.4316
MLOGP	40.9553	8.19539
X0v	40.3476	14.3814
Uindex	40.321	10.9551
Mor08u	40.1201	14.6663
Mor25e	39.9539	10.1803
HTe	39.4282	15.9791
Mor25u	39.3232	11.0342
BELm1	38.7923	15.8659
RTp.	38.6931	14.2078
RDF050m	38.4543	17.1134
Mor27m	38.3927	34.0798
Mor31v	37.7608	9.13595
BELp1	35.4883	15.3069
HATS2u	35.4067	21.0092
RDF050u	35.0764	14.8321
Mor08e	34.9617	11.3828
Mor03e	34.8077	23.9199
R4u	34.7847	13.3946
Mor25p	34.7088	8.74011
HATS0p	34.4764	12.8396
HATS3u	33.8094	13.2249
CIC2	33.7599	18.3086
R4e.	33.5988	11.0858
MLOGP2	33.5033	6.12387
HATS0e	33.2795	24.4833
Mor17e	32.6226	17.2127
Mor14e	31.9075	27.2897
X0A	31.6907	15.7694
Mor05e	31.6531	14.0983
Mor02v	29.9378	12.3096
Mor30v	29.588	33.6284
H1m	29.0754	15.13
RTm.	29.0539	11.982
HATS0m	28.6545	15.5891
Mor02p	28.236	10.4469
H0m	27.913	16.9372
Mor18u	27.7096	9.5964
Mor19m	27.3273	14.7875
Mor18e	27.1502	6.84787
Mor25v	27.072	8.29283
Mor05p	26.8997	4.99573
HATS3p	26.885	10.3217
Mor17u	26.7342	14.5567
BELp8	26.5277	12.5199
HATS4u	26.4491	16.8382
ESpm01d	26.3688	18.3703
Mor26m	26.261	14.7533
RDF030e	26.253	12.0483
RDF010p	26.1108	14.2506
R4e	25.9195	12.2456
RDF030u	25.8307	19.3331
Mor04m	25.743	13.4727
Mor20u	25.5009	13.2443
GNar	25.2712	12.624
R1p.	25.2514	6.01507
RDF035p	25.1756	14.5496
Mor05u	24.6107	10.3695
H6v	24.3064	11.1648
Mor17v	24.2305	10.3235
HATS4e	24.2209	8.94028
BELe8	24.1705	8.40929
RDF010u	24.1423	10.8111
Mor13m	24.0511	9.03508
Mor29e	23.4174	8.91487
HATS0u	22.8358	6.91439
Mor06e	22.7872	10.485
Mor06v	22.7516	8.39754
BELv8	22.6307	10.003
HGM	22.6051	7.7036
Mor16e	22.4346	9.73439
H6u	22.2236	10.0949
BELm4	22.1991	9.9149
BELp4	21.7628	7.92973
REIG	21.5242	15.8645
RDF020p	21.5027	9.16624
BEHp8	21.323	7.90623
HATS5u	21.2263	14.5892
R2u.	21.1015	10.0507
Mor22v	20.452	14.9226
R6e.	20.2368	8.9684
R6u.	20.0727	11.0989
HATS5e	20.0682	13.6362
BEHm8	20.0483	12.1465
STN	20.0135	17.0901
Mor19u	19.9298	14.7459
X4v	19.8061	9.22267
RDF020v	19.7793	3.58369
Mor07e	19.7671	6.90865
VEm2	19.6563	12.6483
RDF010e	19.4455	8.1335
Mor20m	19.4086	17.1268
Mor03u	19.2447	11.6917
Lop	19.1539	7.50348
Mor13u	19.1156	8.25621
CENT	18.9587	10.876
RDF035v	18.9443	7.41305
Mor20e	18.8901	8.75161
nR06	18.6358	10.8799
Mor22p	18.6137	14.4852
RDF010m	18.5902	5.9794
SPI	18.4194	5.4222
Mor29v	18.4028	16.233
Mor29u	18.3556	7.0464
BELm8	18.2672	6.56406
Mor17p	18.1435	6.65362
Mor02u	18.1407	7.73444
X3v	18.0101	8.74175
Mor16u	17.8982	8.70319
VEA2	17.8789	9.85496
HATS2m	17.8106	17.1768
H4e	17.6879	14.7328
RDF010v	17.5892	7.33068
ALOGPS_logS	17.4474	7.38956
EEig07x	17.3019	18.2819
R2e	17.2338	7.32151
BELe4	17.2137	8.82942
VRm2	17.1729	14.2758
Mor19p	17.1041	12.9287
HNar	17.0214	9.48865
BELv4	16.798	7.62156
HATS3v	16.7438	6.24572
H3D	16.7241	4.33352
Mor07u	16.694	4.4507
HATSv	16.5025	14.7882
SRW06	16.0387	15.431
Mor19v	16.0237	7.78894
VEv2	15.9009	9.77764
R2e.	15.7466	10.9234
Mor20p	15.6861	10.9486
GMTIV	15.5235	17.6115
C.024	15.5074	13.7822
Xt	15.3798	11.679
Mor18p	15.362	8.33074
Dm	15.3378	33.8826
Mor06u	15.3116	6.22232
VEp2	15.2997	10.094
Mor15p	15.2543	11.225
Mor18v	15.1245	9.40725
Mor17m	15.0807	5.24882
Mor13v	15.0213	10.9153
Mor26p	14.963	6.18617
Mor02e	14.9403	6.29706
TIC1	14.9095	6.79086
RDF035m	14.8245	6.14807
VEe2	14.8243	5.85278
E3s	14.7481	10.0113
DISPp	14.6153	5.3208
HOMA	14.4697	3.10514
BEHm1	14.3035	8.30162
SPAM	14.2806	9.39833
Mor07v	14.2422	11.5859
BEHv8	14.2234	11.458
PHI	14.2043	7.47777
VED2	14.1646	10.4912
RARS	13.8895	9.20329
EEig09d	13.7473	8.99651
Mor25m	13.717	7.09281
X0	13.6931	4.9499
R1m.	13.6861	5.11332
H5p	13.6126	5.91372
J	13.6106	5.32383
VEZ2	13.5521	10.3046
Mor13e	13.3056	6.74988
C.001	13.2759	8.26964
HATSe	13.2659	6.31727
VRD2	13.1637	11.242
W3D	13.1605	8.34636
Mor21m	13.0897	5.06675
Mor07p	13.0542	7.44216
Mor26v	12.9341	4.08821
DISPv	12.9128	3.04754
Mor32v	12.7888	9.25499
DISPm	12.7323	7.77968
Mor31m	12.7151	8.02113
Hy	12.7083	10.7304
QW	12.6834	9.99369
Mor13p	12.6243	5.80072
Mor32u	12.588	8.6957
BEHp1	12.5589	7.14991
piPC10	12.5264	8.98087
Rww	12.4896	4.94854
nDB	12.4691	2.49189
VRZ2	12.1958	12.4443
Mor06m	12.1528	5.46834
JGI4	12.1489	5.69203
HATS4v	12.1109	9.63653
HATS6e	12.1082	12.3508
Mor18m	12.0404	6.14175
Mor29p	12.0247	5.2457
CIC4	11.8992	7.98237
MWC06	11.7937	11.0995
Mor24m	11.7762	6.99501
AROM	11.6235	6.91939
ESpm04u	11.5632	9.79794
HATS1e	11.5599	5.65702
TI1	11.5439	5.69154
Mor12e	11.4352	9.34016
ESpm05r	11.412	10.2852
nH	11.4014	9.17695
VRA2	11.2996	8.80804
X0sol	11.2394	4.65111
Mor32e	11.1724	3.92765
HIC	11.1679	6.19207
H7p	11.0275	5.93135
H4m	10.9611	6.51785
Mor30p	10.9343	6.10749
R1e.	10.9291	7.58516
Mor04e	10.926	7.82173
H6p	10.9194	7.95454
Mor23m	10.748	7.53482
Mor16m	10.6835	4.1548
Mor26u	10.6599	4.94427
BAC	10.5995	5.05893
HATSp	10.569	7.09125
ZM2V	10.552	13.3679
PW3	10.4404	11.9894
H4u	10.4243	4.75251
BELe3	10.4052	7.8464
H6e	10.401	6.3667
RDF025p	10.3404	3.70541
BELm6	10.2717	4.98696
ESpm04d	10.1434	17.9899
R1p	9.98413	7.32152
R1v	9.92791	6.76029
RDF025v	9.84666	6.87875
H0p	9.81547	7.42612
CIC3	9.7165	9.35697
H0v	9.5815	5.4802
E3m	9.56724	3.66861
R3u.	9.55456	5.8816
CIC0	9.52178	7.26495
BEHm3	9.3403	7.74469
HATS5p	9.18686	7.66878
nCp	9.18039	4.39243
ESpm06x	9.15577	12.528
nCs	9.10928	8.46414
HATSm	9.10126	4.73828
DISPe	9.06166	3.34128
E3p	8.99645	5.21222
JhetZ	8.9956	6.35708
SRW08	8.99254	11.2723
VRv2	8.98686	5.78767
EEig15d	8.95621	6.16988
ESpm09x	8.93278	7.36772
RDF030v	8.90103	5.80907
Mor22m	8.88193	7.58466
RDF030p	8.83617	7.19693
BEHe8	8.78401	6.21762
piPC05	8.76354	7.40689
BELm7	8.6973	3.85269
EEig14d	8.65302	9.51965
ZM1V	8.63488	7.47934
Vu	8.60024	5.49484
X3A	8.56502	6.96055
X4A	8.55565	5.44954
JGI1	8.50171	7.99361
Mor20v	8.42947	6.07177
JGT	8.38267	5.12819
Ve	8.36075	8.35263
Mor32m	8.358	4.41256
S3K	8.29281	6.26624
VRe2	8.27662	5.53667
Mor14u	8.2678	8.04274
BEHv1	8.21296	7.44269
SRW10	8.21023	6.79961
BEHe1	8.2076	8.35445
X2A	8.16614	4.6943
piPC09	8.16537	16.2521
X6.2	8.13482	4.40256
EEig06d	8.12111	7.81659
BELp3	8.10889	5.21703
R8u	8.09262	8.3043
nAT	8.02769	8.51862
RDF015e	7.99976	7.43518
JGI2	7.98139	11.927
RTe.	7.96216	3.98832
EEig08d	7.88011	6.67942
R1u.	7.87327	2.80147
R3e.	7.83344	3.01177
Mor32p	7.75901	3.59628
X5v	7.73378	16.4938
Mor26e	7.68004	4.22415
Vv	7.61446	7.43255
SP01	7.60445	5.67696
X1A	7.57901	6.13249
BELp6	7.57026	6.36963
H0e	7.54513	4.65555
RDF065m	7.51278	7.95401
HATS6u	7.50585	5.69941
EEig05d	7.47785	3.67234
HOMT	7.40699	11.8382
BIC2	7.37935	3.90571
Mor19e	7.3503	6.47071
Vp	7.26565	6.08734
GGI3	7.22902	6.95767
SCBO	7.22159	8.51831
Mor11p	7.20767	3.26497
ATS3v	7.1893	9.57729
Mor08v	7.14552	4.01396
BELp5	7.11608	5.3398
IC2	7.11243	2.45752
HATS6p	7.10489	12.7469
HATS5v	7.10304	7.14326
HATS6m	7.09306	3.76379
BEHe4	7.09254	3.68533
Mor01v	7.08221	6.02768
RDF025m	7.08159	3.27913
ESpm08x	7.07902	9.33716
ESpm07r	7.05836	7.02854
BELp7	7.05124	6.84685
FDI	7.04108	7.2696
HATS4m	7.01301	5.33411
HATS4p	6.99554	4.76001
H5v	6.9794	4.21955
X5A	6.97824	5.79844
Se	6.97396	5.25771
nringb	6.9517	9.43893
H5m	6.92861	4.66504
ESpm12x	6.91375	12.2656
GVWAI.80	6.88631	5.58714
HATS1u	6.76751	2.75775
ESpm15r	6.74385	4.84305
Ap	6.72705	5.0541
EEig09x	6.7214	4.44927
SEig	6.69089	8.31257
MDDD	6.67281	4.6717
R5e.	6.62426	5.87921
AGDD	6.60643	4.13472
Kp	6.58585	3.38679
Jhetp	6.58298	4.29436
ISIZ	6.56533	4.41796
MWC05	6.56276	12.5568
SRW04	6.54545	7.80467
nCar	6.54122	10.4721
R5u.	6.51047	5.73427
VRp2	6.50684	3.58401
EEig07r	6.50589	8.61397
EEig10x	6.49342	8.05559
RTu.	6.4739	3.11929
Mor12u	6.46927	6.02047
Mor08m	6.46403	3.99175
As	6.46392	3.73987
SIC2	6.40948	4.15917
Au	6.3953	7.80653
Mor15v	6.35541	7.18947
C.002	6.34453	6.47553
BELv6	6.34098	7.67709
Mor10m	6.3365	3.10022
EPS1	6.29931	8.33791
Sp	6.28681	8.62322
Jhetv	6.2594	6.19562
fp779	6.25157	2.96854
Ss	6.22524	5.93703
De	6.18108	6.13762
Ku	6.14725	5.47285
Mor07m	6.12625	6.75319
BEHp3	6.10699	4.12662
fp59	6.10172	3.25591
BEHv4	6.09221	6.40864
Mor11m	6.08339	4.30469
R2v	6.05503	3.796
MWC10	6.04931	3.0946
R8e	6.03946	5.75864
GGI1	6.02589	5.66883
Qindex	5.98595	5.20865
R3m	5.97362	4.30381
RHyDp	5.91224	12.632
ESpm06d	5.89994	7.52199
MWC09	5.8768	4.7793
Mor04u	5.86093	5.21466
H8e	5.83871	7.2007
X4	5.83235	8.36466
Jhetm	5.79613	5.33755
Jhete	5.77396	7.09499
MW	5.76911	7.43486
EEig08x	5.75217	8.70503
RDF015u	5.74152	4.82803
LP1	5.71749	4.62353
ESpm07u	5.69851	10.569
Ms	5.68783	4.88866
RDF060u	5.67474	3.13596
EEig06x	5.6079	13.2721
BEHe7	5.54227	4.52872
ESpm06r	5.53011	6.76195
R2p	5.52861	3.05675
ESpm13r	5.52007	4.83526
RDF040m	5.51006	3.34214
RDF040e	5.50722	3.63799
EEig15x	5.50037	4.98233
ESpm01x	5.47337	4.91254
RDF060p	5.46093	5.85136
Har2	5.4589	5.89417
DELS	5.45732	3.05783
ESpm10x	5.42736	6.20593
RDSQ	5.42541	5.3427
BEHe6	5.41855	7.10686
Mor11v	5.40361	3.41797
BEHv3	5.40295	5.63813
piPC03	5.40018	3.42923
ww	5.37787	7.30601
Ae	5.37283	4.25625
R3u	5.33286	2.70602
PW4	5.32847	5.70623
piPC08	5.29453	9.19312
ATS5v	5.26864	8.98289
BELm5	5.24917	3.72843
HATS6v	5.24569	6.04741
VAR	5.22831	4.48577
Sv	5.22538	4.61605
BIC4	5.20985	3.40176
X3	5.18322	11.1506
BELv5	5.16085	4.1297
w	5.14183	8.63587
Vindex	5.10718	3.60954
piPC04	5.10206	5.11203
piPC07	5.08904	7.67903
Vs	5.05563	4.61876
R7v.	5.04385	6.75089
EEig07d	5.01636	3.47489
ESpm15u	5.00572	6.53732
ESpm13x	5.00266	8.76047
BELv3	4.99251	3.39391
Mor08p	4.98199	3.91855
Av	4.96696	3.51743
E3v	4.95335	2.45824
RTm	4.94688	3.47489
EEig03x	4.94629	6.82293
Vm	4.94262	5.19665
ESpm07x	4.90153	4.95221
fp725	4.87495	2.70679
BEHp4	4.86873	5.75381
ZM1	4.83421	4.41802
RDF020u	4.82982	3.67248
ESpm06u	4.82323	3.82419
S2K	4.81039	6.07708
Whetp	4.77382	3.53514
X2	4.76985	4.46667
BELe5	4.74175	1.92062
Mor01u	4.73855	3.72306
G1	4.72483	4.12832
ESpm11x	4.6794	9.8535
Mor24p	4.60057	4.51929
HTp	4.59619	3.99881
CIC5	4.58299	2.42098
ESpm09r	4.58099	3.15936
Mor15m	4.57977	3.93288
RDF060e	4.56903	4.36082
IDET	4.56474	5.73629
ATS3p	4.52066	7.75957
MWC04	4.46264	5.2866
H6m	4.44618	3.62086
BEHp6	4.44494	4.37831
ESpm14u	4.42991	5.35692
piID	4.41107	4.3348
Gs	4.40567	5.55337
EEig06r	4.40086	5.03056
Kv	4.40071	4.08695
IVDM	4.38528	3.45122
H2m	4.38179	6.32111
TIC0	4.36791	3.01626
Har	4.36487	5.06392
VED1	4.35351	5.21354
SIC5	4.33212	3.10552
EEig02r	4.31629	4.43037
ESpm08r	4.30212	4.54335
SPH	4.30099	2.71391
PW5	4.26177	5.36378
L3v	4.25867	6.00952
BEHp5	4.24875	2.60549
ATS4p	4.24169	6.94991
UNIP	4.24072	3.8941
ATS5m	4.21483	6.43349
BEHv5	4.21251	3.6057
IAC	4.20333	2.21708
RDF075p	4.20203	5.45604
Mor24v	4.19234	5.20756
ESpm08d	4.18831	3.6031
ESpm03d	4.1866	4.15435
VRe1	4.18056	3.57915
H7v	4.17982	2.87937
BELm3	4.15828	2.93299
G1s	4.15542	3.37196
H1p	4.15219	4.6012
ESpm12u	4.13949	5.1047
ATS1v	4.12974	4.53466
Ks	4.11974	3.25105
RDF015p	4.10106	4.71272
BEHe3	4.09877	5.90822
AMR	4.09498	3.95943
E2p	4.08628	6.55952
piPC02	4.08204	4.19556
VEv1	4.08125	3.609
HyDp	4.06867	5.03866
HTm	4.06807	2.67437
QZZm	4.06402	2.52208
ESpm05u	4.06215	5.67917
IVDE	4.04537	3.04535
ESpm05d	4.03545	4.23682
G2	4.03318	2.94643
piPC01	4.02654	5.64048
ESpm04x	4.01562	5.4965
EEig13d	4.01503	3.67554
ARR	4.00163	9.28713
HTv	4.0004	4.94319
DDI	3.9984	1.54477
SRW07	3.99515	1.30333
ESpm15x	3.99298	4.38987
TIC2	3.98368	2.57443
R3p.	3.97761	5.30492
SP04	3.96114	2.0951
Whete	3.93808	2.87966
BEHe5	3.92923	2.4423
R2v.	3.89634	2.72713
ESpm01r	3.89629	5.8746
Mor01e	3.8871	3.50928
EEig01x	3.87476	6.29162
BELp2	3.86506	4.09128
nCrs	3.84636	5.81564
nBT	3.84374	2.6676
EEig05r	3.8421	7.13061
RDF020e	3.8409	2.57712
RDF065p	3.83385	4.25629
nC	3.82745	5.55255
X4sol	3.82198	8.11624
MAXDN	3.81718	1.91486
R8p	3.8128	4.29503
R8v	3.79403	4.47248
MPC06	3.79306	6.64131
nCIC	3.77375	2.84609
EEig15r	3.76893	2.71867
Du	3.74491	4.86162
ADDD	3.74098	4.49092
L3p	3.73529	3.06127
X2v	3.73073	4.94837
H3v	3.72521	2.7208
nR.Cs	3.71986	2.33348
RDF060v	3.70857	3.98053
QZZe	3.70644	4.03833
R2m.	3.70618	3.22348
E3u	3.70419	2.98629
DP11	3.69079	5.80712
ESpm09u	3.68425	5.78338
Mor24u	3.67612	3.50411
H2v	3.67358	4.11401
Xu	3.66976	3.76288
Mor16v	3.65067	4.52502
IC5	3.64626	2.94781
L3s	3.63987	4.73427
Mor24e	3.63419	3.56938
Am	3.58406	4.40228
RTu	3.57749	3.17103
RDF075u	3.57431	3.46307
Xindex	3.56034	2.36793
JGI3	3.55603	3.61415
X3sol	3.55497	5.41246
MSD	3.54391	7.93003
SP10	3.5284	3.70772
R3v	3.51265	2.34271
BEHp2	3.51253	4.28746
H1v	3.50363	4.02259
BELv2	3.50304	3.66859
SMTI	3.49155	4.49853
PW2	3.48972	4.1284
MWC08	3.4854	3.15709
R5p.	3.46909	4.4803
piPC06	3.4654	3.19986
Mor30e	3.45952	3.62814
R6p	3.44168	4.55615
EEig12d	3.44055	4.82244
L2m	3.43214	4.82971
Ds	3.4117	2.53475
Dp	3.39495	2.97652
ESpm05x	3.39274	4.14155
GGI2	3.36054	4.33487
Tu	3.33234	3.37465
Tm	3.3129	4.6035
BEHp7	3.28988	4.22242
HDcpx	3.27797	3.08962
VDA	3.27719	3.35912
ESpm02r	3.2742	6.68146
X2sol	3.26789	3.94687
EEig13r	3.26116	3.30779
EEig01r	3.25619	4.46189
SRW05	3.24468	1.7215
RTe	3.23754	3.44262
HATS7m	3.21812	3.87994
ESpm11u	3.21634	4.33477
ATS6p	3.20125	3.12038
E2m	3.19972	4.25061
HATS3m	3.18566	2.39733
R3p	3.17188	3.12564
ZM2	3.16971	5.2943
Eig1v	3.16507	5.4323
BEHm5	3.16138	2.08376
SIC4	3.16051	2.5468
ESpm10u	3.1539	2.87859
ATS5p	3.14109	3.06374
SP12	3.12485	4.16529
MPC05	3.12186	8.52675
ATS4e	3.11759	3.29024
EEig13x	3.07018	3.76519
RDF070u	3.06818	2.92646
ESpm02u	3.05059	7.46954
R3e	3.04216	4.13534
EEig08r	3.03909	3.9337
IDMT	3.0357	1.99184
R7m.	3.01895	3.77398
TIC4	3.01668	4.43981
H3e	3.01597	3.6576
ESpm03x	3.0083	3.81836
mw	3.00805	3.28286
Mor10e	2.99435	3.49132
Mor10p	2.99116	3.86811
AECC	2.99043	5.55318
VRp1	2.98883	3.76558
EEig03r	2.96213	4.51189
IC3	2.96189	2.26933
BELe7	2.93697	4.41115
BEHe2	2.93481	5.0362
VRv1	2.92848	6.78533
TI2	2.9272	2.23334
BEHm4	2.9152	2.53392
H7e	2.90961	2.76925
SRW01	2.90043	3.30602
R4p	2.89369	5.01657
RDF075m	2.87555	4.33937
H2p	2.86308	2.51796
H8p	2.85331	3.27892
ESpm11r	2.85197	2.78173
R7p	2.84685	2.96033
Mor10v	2.82564	2.2964
DP01	2.82508	3.28678
SP14	2.82481	2.44418
Km	2.82374	3.22666
MEcc	2.82222	2.1814
ASP	2.81174	2.35934
ATS1m	2.80333	3.98365
Mor16p	2.80217	4.7538
R5m	2.79727	3.35543
EEig02x	2.79385	2.49255
ATS6e	2.77897	3.90042
HVcpx	2.77794	3.34576
SP07	2.77303	2.31168
X6.1	2.7697	2.02957
ESpm13u	2.769	3.80023
X5	2.76095	5.22995
SIC3	2.75676	3.98849
RDF015v	2.7516	2.46578
HATS7u	2.74933	4.50563
BIC5	2.73818	2.13578
ITH	2.73552	2.63658
R7e.	2.71513	3.89954
BEHv6	2.70294	3.62863
C.016	2.70251	2.38332
ESpm03r	2.69718	3.53187
DP12	2.69509	3.55911
BELm2	2.69053	2.73737
VEe1	2.68908	2.80763
WhetZ	2.6879	2.96962
R5v.	2.67392	2.1315
IC4	2.67303	1.04592
DP07	2.6727	2.97565
RBN	2.67104	2.72361
Eig1p	2.66678	2.46875
R8e.	2.66522	3.88841
G3p	2.6524	1.55114
ATS3e	2.63256	2.51692
SRW09	2.62411	1.17901
MWC01	2.61939	3.57578
Mor30u	2.60689	2.90351
X1	2.6013	3.39479
ATS7p	2.57339	3.02286
VRD1	2.57148	1.26812
nR10	2.56926	2.14598
RDF075e	2.55462	2.38716
Eig1Z	2.5461	2.26647
R6u	2.54491	1.34413
TIC5	2.54074	2.99013
ATS1p	2.53225	2.51675
ATS4v	2.50609	7.94983
nring	2.50362	6.15075
GGI4	2.5023	1.53027
Whetv	2.50072	3.73375
E3e	2.49771	5.49493
ESpm15d	2.49014	3.46432
QYYe	2.47978	4.2278
RDF045u	2.47131	1.474
RDF040p	2.46246	3.42386
Whetm	2.45797	2.08883
ATS6m	2.44788	4.31345
HATS7p	2.44698	2.50324
EEig05x	2.44445	2.99543
ATS2m	2.42944	1.84187
HATS8e	2.42871	3.43191
DP10	2.42373	5.02373
ATS2e	2.42297	1.90072
L2s	2.42273	2.49973
EEig03d	2.41421	4.16462
RDF030m	2.40891	2.77496
QYYm	2.40692	2.36247
HATS5m	2.40544	2.88968
TWC	2.38296	3.63837
G1e	2.38156	3.5621
RDF015m	2.36115	2.7141
SP16	2.35612	2.62262
Dz	2.33437	2.6193
E2v	2.33391	5.04267
DP05	2.33289	2.28829
ESpm02x	2.33265	1.38629
ESpm07d	2.3312	3.86554
VRm1	2.317	2.71945
R1e	2.31451	5.62832
R5u	2.31321	2.97277
MAXDP	2.30517	5.15296
RDF080m	2.29982	3.45571
L3e	2.27561	2.01839
Dv	2.25601	2.51479
R7u.	2.24944	2.96556
TIC3	2.23736	2.9424
L2p	2.23219	1.66335
ATS2v	2.23021	1.52875
R3m.	2.22813	3.5771
RDF065v	2.22306	1.9464
R2p.	2.22189	1.4784
RDF125u	2.21576	4.98202
Te	2.21378	2.74513
DP03	2.21032	2.42689
ECC	2.20641	2.8705
RDF055m	2.19841	2.57937
MWC02	2.19474	3.50519
EEig10d	2.19429	2.5449
EEig14r	2.19264	1.44515
SP03	2.1919	3.93347
CID	2.1911	3.62133
BID	2.18866	1.80795
IDDM	2.17516	2.29845
ESpm14r	2.17039	6.51123
Wap	2.15503	2.18773
IDM	2.15034	2.83003
RDF040v	2.14243	2.7102
S0K	2.1397	2.10111
X5sol	2.13767	1.71556
EEig04x	2.13446	2.66989
BEHv2	2.12671	2.67426
SNar	2.12166	2.55911
R5m.	2.12064	3.72675
RDF140v	2.11957	2.58937
DP06	2.11785	2.20027
RDF115e	2.1095	2.6669
EEig09r	2.10902	3.76121
RDF065u	2.10628	3.38998
R4m	2.09826	2.15537
DP15	2.09808	3.10168
R5v	2.09564	2.04519
G1p	2.08756	2.66435
GMTI	2.08101	2.76951
ATS3m	2.0794	2.93886
SRW02	2.07191	3.76435
EEig10r	2.06362	4.18013
HATS8u	2.06252	1.77408
QXXv	2.05888	3.35073
ATS6v	2.05877	1.94547
G1m	2.05501	1.70949
SP02	2.03398	3.2464
RDF070m	2.0262	3.02551
QXXe	2.02155	3.14418
RDF115u	2.01216	2.34201
EPS0	2.00426	1.78008
MPC07	2.00315	2.28402
ESpm08u	1.99631	2.35878
EEig12x	1.99083	3.29002
Mor01p	1.98932	4.08173
RDF040u	1.98564	2.96484
TPC	1.98103	2.51348
RTv	1.96978	2.34201
RDF090e	1.96795	2.59231
DP08	1.96695	3.27913
R6e	1.95631	1.67243
X6.3	1.94878	4.27651
RDF055v	1.94858	5.6656
Mor01m	1.93216	1.93037
H3p	1.92877	1.74711
HATS8v	1.92202	2.90217
QXXp	1.90841	1.6648
RDCHI	1.90747	2.403
ATS8v	1.90691	1.97824
L3m	1.90071	3.43578
RDF140u	1.90025	2.28673
P1e	1.89638	3.83688
BELv7	1.89097	2.48881
RDF055p	1.88527	2.99456
BEHm7	1.88198	4.56689
IDDE	1.88173	1.73886
RCON	1.87923	2.82343
H8u	1.87753	1.90982
L.Bw	1.87199	5.08031
Gu	1.86932	5.07317
SRW03	1.86264	1.90925
H7u	1.86012	2.66302
RCI	1.85815	2.36692
nAB	1.85424	3.0261
L2v	1.84953	1.64746
ATS2p	1.83766	1.62078
H3m	1.83201	2.33208
BELe6	1.83161	1.41343
nCbH	1.81634	1.73551
RDF075v	1.81519	1.92053
MPC01	1.81242	3.47302
Eig1e	1.80822	1.90221
nR03	1.80336	1.89611
MWC07	1.79558	6.54135
MPC03	1.79314	2.76645
BEHm2	1.7914	2.35325
BEHv7	1.77777	2.28937
SP18	1.77657	3.89379
G3v	1.77475	1.56387
ESpm09d	1.77223	1.98482
VRA1	1.76363	3.19413
ESpm11d	1.75663	3.45521
QZZp	1.75114	1.64916
ICR	1.75025	2.56729
L3u	1.74403	2.66935
ATS4m	1.73404	3.77933
L1s	1.71772	2.03756
R7u	1.69962	2.66522
RDF060m	1.68586	4.65081
RDF140e	1.67593	1.57
CSI	1.66678	2.43331
RDF125p	1.66241	2.5274
BEHm6	1.6606	3.53199
SP05	1.66004	2.15525
fp601	1.6592	1.6662
VEm1	1.65916	3.89387
G1u	1.65828	2.22881
EEig14x	1.64826	4.8331
RBF	1.64449	2.33152
D.Dr08	1.64207	1.08522
RDF125e	1.64022	3.02702
SP19	1.62427	1.8919
R7v	1.61398	2.31782
EEig02d	1.60943	1.95666
QYYv	1.60279	3.85817
Mor10u	1.60141	3.19762
E1s	1.59997	2.3496
ATS5e	1.59687	3.64608
VEZ1	1.56341	1.25981
Ke	1.55398	3.71223
RDF070v	1.55034	1.59611
EEig11r	1.54886	2.42341
EEig04d	1.54464	3.58476
SP08	1.54359	2.14603
fp385	1.54224	1.02863
ESpm14x	1.54187	3.64328
SPAN	1.5364	2.59302
SP06	1.5333	3.81835
VEA1	1.52341	3.16574
ESpm02d	1.50811	2.56803
R6v	1.50665	1.47218
AEige	1.49449	1.5265
W	1.49315	1.78491
MWC03	1.48477	1.75153
H1e	1.48314	1.96852
DP17	1.4807	1.94914
D.Dr03	1.47646	2.10868
RDF045v	1.468	2.55096
AEigm	1.43989	2.37953
AEigp	1.43792	1.91916
RGyr	1.43114	0.789672
ESpm12d	1.42225	2.42483
nSK	1.41337	5.21961
X1v	1.40892	9.58022
RDF090u	1.40857	2.03675
DP20	1.39621	1.90722
HATS7v	1.38965	1.50199
R5p	1.37317	0.895681
fp656	1.36463	3.24606
BELe2	1.33978	1.76891
ESpm13d	1.33964	2.19877
R3v.	1.33647	3.35605
MPC08	1.32448	2.19687
L2e	1.32156	1.73187
RTp	1.31653	1.37148
Gm	1.31514	1.3993
RDF140p	1.31242	1.85754
DP09	1.31059	3.50291
ESpm04r	1.31022	3.0729
L1u	1.31003	1.88128
Pol	1.29518	4.73998
DP02	1.28273	1.63028
ESpm10d	1.27623	2.69366
AEigZ	1.27163	2.27983
LPRS	1.26951	2.59865
E1v	1.26923	4.00692
R4p.	1.26779	1.94445
RDF135v	1.26585	1.69188
AEigv	1.25477	0.930612
RDF080e	1.24694	2.14555
ESpm12r	1.24401	2.11901
Tp	1.2349	1.44372
DP19	1.20826	1.60954
R8m.	1.20722	1.89246
R7m	1.2069	2.11128
R6m	1.20345	2.33522
R7e	1.2007	2.04177
H8v	1.19711	2.21177
Ts	1.19708	1.50722
PJI2	1.18143	1.44889
EEig04r	1.17431	3.78907
Eig1m	1.17375	1.01932
fp279	1.16117	1.76141
MPC04	1.1558	1.38574
nBnz	1.1488	1.58174
IDE	1.13504	1.67804
R4v	1.12706	2.33517
QYYp	1.11331	1.32665
R5e	1.11325	2.11117
nR.Cp	1.11042	1.08826
G1v	1.10827	1.46755
QXXm	1.10689	1.296
ESpm10r	1.10359	4.38659
P1m	1.10341	3.84988
R1u	1.10118	2.34072
WA	1.09991	1.38333
SP13	1.09689	1.33183
G3m	1.09188	1.47141
RDF080p	1.09125	1.75657
EEig01d	1.08736	1.89122
Tv	1.08553	1.15524
E2s	1.07933	2.28123
R6v.	1.07763	2.66015
RDF090v	1.05563	2.6071
BIC3	1.04038	4.53278
H3u	1.02949	2.52686
HATS7e	1.02798	2.48889
R4m.	1.02508	2.65821
fp906	1.02373	2.33005
ATS7m	1.02246	1.91272
H1u	1.01364	1.93914
P1u	1.01326	1.66123
EEig11x	1.00075	1.7027
RDF150u	1.00067	1.38966
G2s	0.998298	2.06495
fp716	0.991528	1.31633
DP13	0.989213	1.36846
RDF110p	0.984522	3.24628
nCIR	0.984088	1.8428
DP04	0.964006	1.58976
fp985	0.957291	0.715891
Ram	0.951501	1.13555
DP16	0.951348	1.38396
RDF085e	0.951194	1.79044
SMTIV	0.950746	1.20858
SP15	0.936393	1.30173
fp224	0.93082	2.59998
E1u	0.91714	3.80424
H7m	0.91037	2.61399
HATS8p	0.905724	1.9651
X1sol	0.893835	1.58133
C.022	0.888075	1.12138
G2m	0.887108	2.02746
DP18	0.884911	1.19807
nCb.	0.856557	1.77978
ATS7e	0.854299	3.88568
RDF145e	0.844728	1.46206
fp160	0.839356	0.778908
fp98	0.839339	1.21169
ATS8m	0.837736	1.01251
PJI3	0.836345	2.0039
VEp1	0.832105	2.03728
G3e	0.821206	1.14798
EEig11d	0.81884	2.48345
L1p	0.817825	0.980695
P1v	0.817814	1.40851
E2e	0.814924	6.22552
RDF045e	0.811675	1.9589
DECC	0.810969	2.50646
RDF090p	0.810176	1.38697
fp498	0.808894	1.33785
XMOD	0.806681	3.48428
H8m	0.80256	1.89376
SP09	0.796578	1.61478
G2p	0.796183	1.93792
ALOGPS_logP	0.791705	1.96244
RDF120v	0.788274	1.13069
fp1006	0.775123	1.54967
RDF045p	0.771507	1.95125
RDF070p	0.760678	1.10313
P2s	0.758733	2.52791
ATS7v	0.745146	0.975216
ESpm14d	0.745007	2.35054
SP17	0.729545	2.10155
nR08	0.714853	1.28378
ISH	0.706003	2.92016
nR04	0.704809	1.22008
ATS8e	0.699007	2.1648
E1p	0.686778	2.442
L1e	0.683845	0.878252
ESpm03u	0.675796	1.32299
RDF070e	0.67096	1.63226
fp324	0.668542	1.80363
RDF085m	0.664267	1.00919
MPC02	0.655039	0.752733
RDF080v	0.637573	0.709476
DP14	0.633006	3.16626
nR05	0.625992	1.21623
L1m	0.625248	0.839352
P2e	0.619088	2.80593
RDF065e	0.6134	1.54661
R7p.	0.610688	1.54674
fp711	0.605721	1.61283
RDF100p	0.588523	2.50891
RDF100v	0.585616	1.28496
nCrt	0.581115	0.526561
nBO	0.580407	0.801983
L2u	0.560039	2.88929
D.Dr10	0.556713	1.31624
fp111	0.550279	1.02643
RDF095u	0.550088	0.588736
RDF085u	0.549153	1.44445
fp555	0.522409	0.499663
JGI5	0.521705	2.01365
C.003	0.512449	1.39229
RDF115v	0.511866	1.76362
R8m	0.498729	0.577642
ATS1e	0.490265	1.10141
SP11	0.48786	0.80735
G3u	0.485934	1.14827
MPC10	0.480517	1.04856
H2e	0.480168	1.81769
RDF055e	0.479887	1.02294
RDF100e	0.464989	1.52467
P2u	0.455685	1.72075
SP20	0.453333	0.758577
RDF145u	0.451815	0.875009
L1v	0.450302	2.73977
C.025	0.449573	0.781505
fp930	0.442839	0.843648
QZZv	0.422925	1.02526
fp663	0.421948	0.436198
R6m.	0.418475	1.32705
nCrq	0.41442	0.757572
C.015	0.411319	0.375895
fp361	0.40094	1.36402
nCt	0.391188	0.704216
fp745	0.390823	1.16959
fp913	0.380902	0.537623
RDF135m	0.370759	0.611608
R6p.	0.367705	1.18833
RDF135u	0.361687	1.56926
GGI6	0.355449	0.543657
RDF100u	0.350385	0.642381
H5e	0.336388	1.35968
fp82	0.317648	0.783278
fp11	0.317524	0.682582
R8u.	0.305129	0.752042
fp261	0.304628	0.359665
P1p	0.302075	1.03982
RDF085v	0.29709	1.54851
RDF155p	0.294638	0.682476
fp304	0.291245	0.759461
RDF130p	0.284311	0.751955
RDF095p	0.269043	0.807783
RDF100m	0.26382	0.598992
fp317	0.252117	0.407522
RDF105p	0.246492	0.687198
E1e	0.245649	4.00209
Infective.80	0.239689	0.494488
D.Dr07	0.239606	0.63822
fp62	0.237094	0.464047
RDF145p	0.236062	0.539397
G2v	0.236033	4.83698
RDF125m	0.230313	0.989377
fp183	0.230291	0.705905
RDF105m	0.230191	0.583446
P2m	0.229661	1.90164
D.Dr05	0.218806	0.355172
Neoplastic.80	0.214651	0.453845
fp246	0.213087	0.674123
RDF140m	0.20826	0.776936
R4v.	0.206312	2.56011
RDF105v	0.205698	0.721644
GGI8	0.197958	0.480423
H2u	0.19301	4.12957
R8p.	0.190148	1.04972
C.004	0.189906	0.362074
fp159	0.189412	0.34759
RDF135p	0.184335	0.335241
MATS4m	0.177646	0.610047
fp430	0.171131	0.52622
RDF120u	0.170341	0.282019
RDF120p	0.165568	0.491897
X6.4	0.161532	0.309003
G2u	0.151626	1.77659
RDF110v	0.151407	0.405082
fp66	0.1514	0.247975
MATS5m	0.143557	0.310901
fp748	0.142272	0.267046
fp9	0.140473	0.302744
MATS7m	0.139338	0.737648
R8v.	0.138201	0.72966
G3s	0.135315	0.470641
Hypnotic.80	0.128754	0.303787
MPC09	0.127715	3.77731
RDF155v	0.126798	0.408791
JGI7	0.125827	0.856026
fp878	0.12403	0.646929
RDF120e	0.123523	0.205669
MATS5e	0.122233	0.304705
HATS8m	0.117137	0.7657
fp937	0.115838	1.16539
H5u	0.113686	2.0269
fp402	0.113247	0.358118
P1s	0.112314	2.75941
MATS7v	0.111167	0.207211
JGI8	0.108844	0.3512
fp693	0.108071	0.52463
GGI5	0.107349	1.552
fp89	0.102428	0.621838
RDF110m	0.0989923	0.39227
RDF150e	0.0979717	0.392012
nR.Ct	0.0969608	0.204545
RDF150v	0.096831	0.350069
nR.CH.X	0.0955239	0.302073
RDF130v	0.0899908	0.284576
D.Dr04	0.0843112	1.22992
MATS2p	0.0785817	0.248497
RDF145v	0.0747325	0.326318
fp474	0.0721931	0.291638
nCq	0.0682836	0.132421
fp500	0.0671133	0.220982
HATSu	0.065308	0.221142
fp268	0.0651488	0.246866
fp152	0.0631939	0.206836
RDF145m	0.0626762	0.345741
fp941	0.0556729	0.121197
fp174	0.0548258	0.197333
MATS3m	0.054216	0.188378
fp833	0.0536438	0.103003
RDF115p	0.0497067	0.698154
fp700	0.0473435	0.89964
fp102	0.0455985	0.184031
fp1003	0.0415169	0.131288
fp410	0.0410521	0.111191
fp549	0.038961	0.123206
fp424	0.038169	0.0935986
MATS5v	0.0380144	0.209935
MATS6e	0.0379537	0.0816201
fp546	0.0373876	0.15428
fp979	0.036338	0.110785
fp550	0.0355055	0.111099
fp167	0.0339359	0.107315
fp50	0.0305552	0.0539992
RDF110u	0.0305338	0.568305
nR07	0.0285573	0.273517
fp589	0.0281711	0.0890848
fp516	0.0275493	0.159596
fp348	0.0263907	0.797882
fp170	0.0257326	0.0902051
fp671	0.0255515	0.106321
fp579	0.024518	0.0868693
nCconj	0.0243011	0.0988323
nR09	0.0237467	0.0729538
fp724	0.0227667	0.250694
MATS4p	0.0211357	0.101642
fp966	0.0199099	0.0797172
MATS6v	0.019883	0.077124
MATS3e	0.0182861	0.0687424
RDF085p	0.0157354	0.425749
fp832	0.0147132	0.0224739
fp341	0.0134837	0.0288581
fp865	0.0099615	0.418797
MATS8v	0.00995006	0.0676013
fp141	0.00876392	0.096023
fp187	0.00832	0.0263102
RDF135e	0.0081276	0.0351596
fp373	0.00703066	0.0222329
fp56	0.00638459	0.0201898
fp523	0.00560999	0.0177403
JGI6	0.00523482	4.48818
fp454	0.00510603	0.0212603
fp739	0.00498963	0.0157786
fp248	0.00483945	0.0153037
fp119	0.00384174	0.0535266
fp461	0.00318015	0.171397
MATS6p	0.00164284	0.00358908
nTB	0.00148451	0.00469444
fp193	0.00111852	0.00353708
fp770	0.000863313	0.209193
fp769	0.000643	0.00203334
fp751	0.000589533	0.0138901
fp775	0.000278454	0.000880549
fp650	8.69565e-05	0.000274981
Hypertens.80	0	0
Inflammat.80	0	0
LAI	0	0
H.048	0	0
C.021	0	0
nR.C.	0	0
n.C.	0	0
RDF155e	0	0
RDF130u	0	0
nR11	0	0
fp1002	0	0
fp994	0	0
fp993	0	0
fp990	0	0
fp961	0	0
fp938	0	0
fp929	0	0
fp928	0	0
fp904	0	0
fp896	0	0
fp886	0	0
fp885	0	0
fp856	0	0
fp834	0	0
fp829	0	0
fp822	0	0
fp816	0	0
fp811	0	0
fp801	0	0
fp794	0	0
fp777	0	0
fp764	0	0
fp750	0	0
fp728	0	0
fp727	0	0
fp726	0	0
fp713	0	0
fp712	0	0
fp709	0	0
fp706	0	0
fp697	0	0
fp692	0	0
fp691	0	0
fp681	0	0
fp680	0	0
fp654	0	0
fp644	0	0
fp635	0	0
fp632	0	0
fp608	0	0
fp584	0	0
fp565	0	0
fp554	0	0
fp527	0	0
fp515	0	0
fp499	0	0
fp489	0	0
fp469	0	0
fp440	0	0
fp437	0	0
fp428	0	0
fp413	0	0
fp396	0	0
fp387	0	0
fp383	0	0
fp371	0	0
fp369	0	0
fp366	0	0
fp356	0	0
fp349	0	0
fp347	0	0
fp344	0	0
fp315	0	0
fp313	0	0
fp311	0	0
fp308	0	0
fp300	0	0
fp295	0	0
fp249	0	0
fp238	0	0
fp208	0	0
fp200	0	0
fp181	0	0
fp150	0	0
fp134	0	0
fp129	0	0
fp122	0	0
fp96	0	0
fp92	0	0
fp74	0	0
fp70	0	0
fp67	0	0
fp44	0	0
fp25	0	0
fp895	-5.26178e-05	0.000166392
fp586	-7.20123e-05	0.000227723
fp244	-7.72031e-05	0.000244138
fp303	-0.000799808	0.0279495
fp652	-0.000863585	0.00273089
fp357	-0.00100175	0.00316782
fp258	-0.00141571	0.00447686
fp491	-0.00157796	0.00274836
GGI9	-0.00288766	0.0607046
fp298	-0.00506507	0.0160172
MATS2m	-0.0068538	0.0216736
fp352	-0.00707928	0.0511162
fp887	-0.00747258	0.0236304
fp169	-0.0090969	0.0287669
MATS2e	-0.00959439	0.0303401
fp530	-0.0100181	0.0316006
fp626	-0.0120298	0.111718
RDF130m	-0.0124053	0.330501
fp919	-0.0125546	0.0484436
D.Dr11	-0.0129796	0.0410451
RDF055u	-0.0132503	2.72973
RDF150m	-0.015401	0.0452407
RDF095v	-0.0166648	0.239222
GGI7	-0.0180915	0.475666
JGI9	-0.0194272	0.0491765
RDF155m	-0.0202337	0.0639844
MATS4v	-0.0228066	0.148469
fp859	-0.0233575	0.0829701
MATS7e	-0.0252169	0.0603358
fp222	-0.0264543	0.0613404
MATS3p	-0.0264711	0.135207
RDF045m	-0.0319151	0.792204
RDF095e	-0.0320498	0.233428
RDF150p	-0.0325476	0.0940287
RDF105u	-0.0326227	0.261002
fp793	-0.0332028	0.104996
fp175	-0.0353842	0.0685704
MATS7p	-0.0398979	0.106196
G2e	-0.0436307	1.50318
fp214	-0.0454998	0.0825367
fp808	-0.048766	0.218099
fp574	-0.0490249	0.103354
MATS6m	-0.0503046	0.422676
MATS5p	-0.0508847	0.488767
MATS2v	-0.0510114	0.108586
fp881	-0.0511588	0.163455
fp104	-0.0541198	0.457592
Depressant.80	-0.056377	0.116801
RDF090m	-0.0588703	0.900509
nR12	-0.0608508	0.607822
fp490	-0.0612621	0.373823
RDF110e	-0.0621918	0.401811
RDF115m	-0.0648185	0.159009
MATS3v	-0.0687238	0.214709
fp232	-0.0816042	0.265639
fp532	-0.0837373	0.301818
C.017	-0.0843493	0.0812224
VRZ1	-0.0879852	5.84935
RDF120m	-0.0925786	1.75635
RDF155u	-0.100743	0.318578
H0u	-0.108469	0.367427
RDF125v	-0.11712	0.431577
fp353	-0.12064	0.29222
fp581	-0.124425	0.357979
MATS4e	-0.127035	0.340558
D.Dr12	-0.127922	0.377742
fp443	-0.133405	0.26185
MATS8m	-0.133902	0.401581
RDF130e	-0.135785	0.470156
RDF080u	-0.162392	1.14253
MATS8p	-0.173514	0.559377
D.Dr09	-0.29156	0.473847
fp598	-0.300367	0.814572
MATS8e	-0.327039	0.800309
RDF095m	-0.372611	1.60281
GGI10	-0.42158	1.33315
RDF105e	-0.51868	1.01675
P2p	-0.65744	1.62825
P2v	-0.684952	3.89295
fp442	-0.691528	1.97681
JGI10	-0.711418	2.15582
fp135	-0.773393	1.83062
ATS8p	-1.18292	4.32912
E1m	-1.2269	3.19279
EEig12r	-1.32591	4.86466
E2u	-1.73652	5.35296
