# Supplementary material for: Random forests for feature selection in QSPR Models - an application for predicting standard enthalpy of formation of hydrocarbons
Source: J Cheminform. 2013 Feb 11;5:9. doi: 10.1186/1758-2946-5-9 (PMC3599435; doi:10.1186/1758-2946-5-9)
Supplement: Additional file 2 — List of the 89 most important descriptors. Table containing the 89 most important descriptors selected using variable importance calculated by random forests. The descriptors are presented in decreasing order of variable importance. [file 1758-2946-5-9-S2.xlsx]

## Sheet: Folha1
	Abbreviation	Name
1	AMW	Average Molecular Weight
2	X0Av	average valence connectivity index chi-0
3	AAC	mean information index on atomic composition
4	IC0	Information Content index (neighborhood symmetry of 0-order)
5	Mv	mean atomic van der Waals volume (scaled on Carbon atom)
6	Mp	mean atomic polarizability (scaled on Carbon atom)
7	H.046	H attached to C0(sp3) no X attached to next C
8	X2Av	average valence connectivity index of order 2
9	BLI	Kier benzene-likeliness index
10	X1Av	average valence connectivity index of order 1
11	Me	mean atomic Sanderson electronegativity (scaled on Carbon atom)
12	X4Av	average valence connectivity index of order 4
13	Mor21e	signal 21 / weighted by Sanderson electronegativity
14	SIC0	Structural Information Content index (neighborhood symmetry of 0-order)
15	Mor21u	signal 21 / unweighted
16	X3Av	average valence connectivity index of order 3
17	J3D	Balaban 3D index
18	CIC1	Complementary Information Content index (neighborhood symmetry of 1-order)
19	PCR	ratio of multiple path count over path coun
20	Mor28p	signal 28 / weighted by polarizability
21	RDF025u	Radial Distribution Function - 025 / unweighted
22	RDF025e	Radial Distribution Function - 025 / weighted by Sanderson electronegativity
23	Mor14p	signal 14 / weighted by polarizability
24	Mor28v	signal 28 / weighted by van der Waals volume
25	Mor28m	signal 28 / weighted by mass
26	Mor28e	signal 28 / weighted by Sanderson electronegativity
27	Mor28u	signal 28 / unweighted
28	Mor09m	signal 09 / weighted by mass
29	Mor21p	signal 21 / weighted by polarizability
30	Mor14v	signal 14 / weighted by van der Waals volume
31	Mor15e	signal 15 / weighted by Sanderson electronegativity
32	Mor12v	signal 12 / weighted by van der Waals volume
33	Mor27e	signal 27 / weighted by Sanderson electronegativity
34	Mor12p	signal 12 / weighted by polarizability
35	Mor23p	signal 13 / weighted by polarizability
36	SIC1	Structural Information Content index (neighborhood symmetry of 1-order)
37	BIC0	Bond Information Content index (neighborhood symmetry of 0-order)
38	Mor15u	signal 15 / unweighted
39	Mor27u	signal 27 / unweighted
40	Mor04v	signal 04 / weighted by van der Waals volume
41	Mor04p	signal 04 / weighted by polarizability
42	Ui	unsaturation index
43	HATS1v	leverage-weighted autocorrelation of lag 1 / weighted by van der Waals volume
44	Mor11u	signal 11 / unweighted
45	BIC1	Bond Information Content index (neighborhood symmetry of 1-order)
46	nBM	number of multiple bonds
47	S1K	1-path Kier alpha-modified shape index
48	H.047	H attached to C1(sp3)/C0(sp2)
49	Mor27p	signal 27 / weighted by polarizability
50	TIE	E-state topological parameter
51	PCD	difference between multiple path count and path count
52	H4p	H autocorrelation of lag 4 / weighted by polarizability
53	H4v	H autocorrelation of lag 4 / weighted by van der Waals volume
54	Mor22u	signal 22 / unweighted
55	RDF050p	Radial Distribution Function - 050 / weighted by polarizability
56	Mor22e	signal 22 / weighted by Sanderson electronegativity
57	Mor05m	signal 05 / weighted by mass
58	Mor23v	signal 23 / weighted by van der Waals volume
59	R1m	R autocorrelation of lag 1 / weighted by mass
60	Mor27v	signal 27 / weighted by van der Waals volume
61	RDF050v	Radial Distribution Function - 050 / weighted by van der Waals volume
62	Mor03v	signal 03 / weighted by van der Waals volume
63	Mor03p	signal 03 / weighted by polarizability
64	Mor09u	signal 09 / unweighted
65	Mor09e	signal 09 / weighted by Sanderson electronegativity
66	HATS1p	leverage-weighted autocorrelation of lag 1 / weighted by polarizability
67	Mor14m	signal 14 / weighted by mass
68	Mor29m	signal 29 / weighted by mass
69	Mor23e	signal 23 / weighted by Sanderson electronegativity
70	Mor09v	signal 09 / weighted by van der Waals volume
71	RDF020m	Radial Distribution Function - 020 / weighted by mass
72	Mor21v	signal 21 / weighted by van der Waals volume
73	X5Av	average valence connectivity index of order 5
74	ALOGP	Ghose-Crippen octanol-water partition coeff. (logP)
75	HATS1m	leverage-weighted autocorrelation of lag 1 / weighted by mass
76	Mor12m	signal 12 / weighted by mass
77	ALOGP2	squared Ghose-Crippen octanol-water partition coeff. (logP^2)
78	HATS0v	leverage-weighted autocorrelation of lag 0 / weighted by van der Waals volume
79	Mor11e	signal 11 / weighted by Sanderson electronegativity
80	Mor23u	signal 23 / unweighted
81	IC1	Information Content index (neighborhood symmetry of 1-order)
82	D.D	distance/detour index
83	HATS2p	leverage-weighted autocorrelation of lag 2 / weighted by polarizability
84	R1v.	R autocorrelation of lag 1 / weighted by van der Waals volume
85	RDF035u	Radial Distribution Function - 035 / unweighted
86	BELe1	lowest eigenvalue n. 1 of Burden matrix / weighted by atomic Sanderson electronegativities
87	BLTD48	Verhaar Daphnia base-line toxicity from MLOGP (mmol/l)
88	Mor30m	signal 30 / weighted by mass
89	Mor09p	signal 09 / weighted by polarizability
